# Supplementary material for: Species-specific circular RNA circDS-1 enhances adaptive evolution in Talaromyces marneffei through regulation of dimorphic transition
Source: PLoS Genet. 2025 Mar 6;21(3):e1011482. doi: 10.1371/journal.pgen.1011482 (PMC11928065; doi:10.1371/journal.pgen.1011482)
Supplement: S1 Table — (CSV) [file pgen.1011482.s008.csv]

Sample	Condition	Instrument	Reads	Bases(G)	rRNA(%)
Illumina Platform
WTM1	Mycelium	Nova PE150	366875072	55031260800	0.08
WTY1	Yeast	Nova PE150	385304942	57795741300	0.1
WTM2	Mycelium	Nova PE150	584273324	87640998600	0.19
WTY2	Yeast	Nova PE150	417454216	62618132400	0.16
WTM3	Mycelium	Nova PE150	383541756	57531263400	0.04
WTY3	Yeast	Nova PE150	343605090	51540763500	0.08
Nanopore Platform
NA_M1	Mycelium	GridION X5	13100088	9969636045	0.02
NA_Y1	Yeast	GridION X5	34443813	27783073376	0.02
NA_M2	Mycelium	GridION X5	22227451	15758000373	0.03
NA_Y2	Yeast	GridION X5	32172362	21435239720	0.03
Mutants
KD#1_M	Mycelium	Illumina PE150	163851923	49155576900	0.08
KD#1_Y	Yeast	Illumina PE150	178454023	53536206900	0.22
KD#2_M	Mycelium	Illumina PE150	170553370	51166011000	0.08
KD#2_Y	Yeast	Illumina PE150	190058628	57017588400	0.28
KD#3_M	Mycelium	Illumina PE150	175592415	52677724500	0.07
KD#3_Y	Yeast	Illumina PE150	175673255	52701976500	0.1
OE#A_M	Mycelium	Illumina PE150	194991278	58497383400	0.1
OE#A_Y	Yeast	Illumina PE150	159606671	47882001300	0.14
OE#B_M	Mycelium	Illumina PE150	166936272	50080881600	0.06
OE#B_Y	Yeast	Illumina PE150	194579706	58373911800	0.12
OE#C_M	Mycelium	Illumina PE150	168969270	50690781000	0.58
OE#C_Y	Yeast	Illumina PE150	183807214	55142164200	0.35
