# Supplementary material for: Species-specific circular RNA circDS-1 enhances adaptive evolution in Talaromyces marneffei through regulation of dimorphic transition
Source: PLoS Genet. 2025 Mar 6;21(3):e1011482. doi: 10.1371/journal.pgen.1011482 (PMC11928065; doi:10.1371/journal.pgen.1011482)
Supplement: S2 Table — (TXT) [file pgen.1011482.s009.txt]

motif_struc	motif_id	p	circ_id	seq_score	seq_class	holdout	type	motif_anno	gene	pm1	func	homo
1-CCYCGTCG	STREME-1	2.1e-8	pm1_01:5944506|5945123(+)	13.34	tp	0	down_stream	SF	SRSF7	TM020270.00	Zinc finger CCCH domain-containing protein 42	NA
1-CCYCGTCG	STREME-1	2.1e-8	pm1_01:5944506|5945123(+)	13.34	tp	0	down_stream	SF	SRSF7	TM040042.00	peptidyl prolyl cis-trans isomerase Cyclophilin, putative	NA
1-CCYCGTCG	STREME-1	2.1e-8	pm1_06:1139907|1140152	13.34	tp	0	down_stream	SF	SRSF7	TM020270.00	Zinc finger CCCH domain-containing protein 42	NA
1-CCYCGTCG	STREME-1	2.1e-8	pm1_06:1139907|1140152	13.34	tp	0	down_stream	SF	SRSF7	TM040042.00	peptidyl prolyl cis-trans isomerase Cyclophilin, putative	NA
1-CCYCGTCG	STREME-1	2.1e-8	pm1_01:5944211|5945123(+)	13.34	tp	0	down_stream	SF	SRSF7	TM020270.00	Zinc finger CCCH domain-containing protein 42	NA
1-CCYCGTCG	STREME-1	2.1e-8	pm1_01:5944211|5945123(+)	13.34	tp	0	down_stream	SF	SRSF7	TM040042.00	peptidyl prolyl cis-trans isomerase Cyclophilin, putative	NA
1-CCYCGTCG	STREME-1	2.1e-8	pm1_01:2520015|2520493	13.34	tp	0	down_stream	SF	SRSF7	TM020270.00	Zinc finger CCCH domain-containing protein 42	NA
1-CCYCGTCG	STREME-1	2.1e-8	pm1_01:2520015|2520493	13.34	tp	0	down_stream	SF	SRSF7	TM040042.00	peptidyl prolyl cis-trans isomerase Cyclophilin, putative	NA
1-CCYCGTCG	STREME-1	2.1e-8	pm1_01:3024151|3024426	13.34	tp	0	down_stream	SF	SRSF7	TM020270.00	Zinc finger CCCH domain-containing protein 42	NA
1-CCYCGTCG	STREME-1	2.1e-8	pm1_01:3024151|3024426	13.34	tp	0	down_stream	SF	SRSF7	TM040042.00	peptidyl prolyl cis-trans isomerase Cyclophilin, putative	NA
1-CCYCGTCG	STREME-1	2.1e-8	pm1_07:95979|96267	13.34	tp	0	down_stream	SF	SRSF7	TM020270.00	Zinc finger CCCH domain-containing protein 42	NA
1-CCYCGTCG	STREME-1	2.1e-8	pm1_07:95979|96267	13.34	tp	0	down_stream	SF	SRSF7	TM040042.00	peptidyl prolyl cis-trans isomerase Cyclophilin, putative	NA
1-CCYCGTCG	STREME-1	2.1e-8	pm1_01:5944255|5945123(+)	13.34	tp	0	down_stream	SF	SRSF7	TM020270.00	Zinc finger CCCH domain-containing protein 42	NA
1-CCYCGTCG	STREME-1	2.1e-8	pm1_01:5944255|5945123(+)	13.34	tp	0	down_stream	SF	SRSF7	TM040042.00	peptidyl prolyl cis-trans isomerase Cyclophilin, putative	NA
1-CCYCGTCG	STREME-1	2.1e-8	pm1_01:5944286|5945123(+)	13.34	tp	0	down_stream	SF	SRSF7	TM020270.00	Zinc finger CCCH domain-containing protein 42	NA
1-CCYCGTCG	STREME-1	2.1e-8	pm1_01:5944286|5945123(+)	13.34	tp	0	down_stream	SF	SRSF7	TM040042.00	peptidyl prolyl cis-trans isomerase Cyclophilin, putative	NA
1-CCYCGTCG	STREME-1	2.1e-8	pm1_06:1139907|1140336	13.34	tp	0	down_stream	SF	SRSF7	TM020270.00	Zinc finger CCCH domain-containing protein 42	NA
1-CCYCGTCG	STREME-1	2.1e-8	pm1_06:1139907|1140336	13.34	tp	0	down_stream	SF	SRSF7	TM040042.00	peptidyl prolyl cis-trans isomerase Cyclophilin, putative	NA
1-CCYCGTCG	STREME-1	2.1e-8	pm1_07:1437868|1438435	13.34	tp	1	down_stream	SF	SRSF7	TM020270.00	Zinc finger CCCH domain-containing protein 42	NA
1-CCYCGTCG	STREME-1	2.1e-8	pm1_07:1437868|1438435	13.34	tp	1	down_stream	SF	SRSF7	TM040042.00	peptidyl prolyl cis-trans isomerase Cyclophilin, putative	NA
1-CCYCGTCG	STREME-1	2.1e-8	pm1_08:636677|637024(+)	13.25	tp	0	down_stream	SF	SRSF7	TM020270.00	Zinc finger CCCH domain-containing protein 42	NA
1-CCYCGTCG	STREME-1	2.1e-8	pm1_08:636677|637024(+)	13.25	tp	0	down_stream	SF	SRSF7	TM040042.00	peptidyl prolyl cis-trans isomerase Cyclophilin, putative	NA
1-CCYCGTCG	STREME-1	2.1e-8	pm1_02:3874254|3875093(+)	13.25	tp	0	down_stream	SF	SRSF7	TM020270.00	Zinc finger CCCH domain-containing protein 42	NA
1-CCYCGTCG	STREME-1	2.1e-8	pm1_02:3874254|3875093(+)	13.25	tp	0	down_stream	SF	SRSF7	TM040042.00	peptidyl prolyl cis-trans isomerase Cyclophilin, putative	NA
1-CCYCGTCG	STREME-1	2.1e-8	pm1_02:381387|381535	13.25	tp	0	down_stream	SF	SRSF7	TM020270.00	Zinc finger CCCH domain-containing protein 42	NA
1-CCYCGTCG	STREME-1	2.1e-8	pm1_02:381387|381535	13.25	tp	0	down_stream	SF	SRSF7	TM040042.00	peptidyl prolyl cis-trans isomerase Cyclophilin, putative	NA
1-CCYCGTCG	STREME-1	2.1e-8	pm1_03:161430|161726(+)	13.25	tp	0	down_stream	SF	SRSF7	TM020270.00	Zinc finger CCCH domain-containing protein 42	NA
1-CCYCGTCG	STREME-1	2.1e-8	pm1_03:161430|161726(+)	13.25	tp	0	down_stream	SF	SRSF7	TM040042.00	peptidyl prolyl cis-trans isomerase Cyclophilin, putative	NA
1-CCYCGTCG	STREME-1	2.1e-8	pm1_05:50468|50960	13.25	tp	0	down_stream	SF	SRSF7	TM020270.00	Zinc finger CCCH domain-containing protein 42	NA
1-CCYCGTCG	STREME-1	2.1e-8	pm1_05:50468|50960	13.25	tp	0	down_stream	SF	SRSF7	TM040042.00	peptidyl prolyl cis-trans isomerase Cyclophilin, putative	NA
1-CCYCGTCG	STREME-1	2.1e-8	pm1_02:3782776|3783044(+)	13.25	tp	0	down_stream	SF	SRSF7	TM020270.00	Zinc finger CCCH domain-containing protein 42	NA
1-CCYCGTCG	STREME-1	2.1e-8	pm1_02:3782776|3783044(+)	13.25	tp	0	down_stream	SF	SRSF7	TM040042.00	peptidyl prolyl cis-trans isomerase Cyclophilin, putative	NA
1-CCYCGTCG	STREME-1	2.1e-8	pm1_01:5413134|5413458(+)	13.25	tp	0	down_stream	SF	SRSF7	TM020270.00	Zinc finger CCCH domain-containing protein 42	NA
1-CCYCGTCG	STREME-1	2.1e-8	pm1_01:5413134|5413458(+)	13.25	tp	0	down_stream	SF	SRSF7	TM040042.00	peptidyl prolyl cis-trans isomerase Cyclophilin, putative	NA
1-CCYCGTCG	STREME-1	2.1e-8	pm1_01:5969599|5970052	13.25	tp	0	down_stream	SF	SRSF7	TM020270.00	Zinc finger CCCH domain-containing protein 42	NA
1-CCYCGTCG	STREME-1	2.1e-8	pm1_01:5969599|5970052	13.25	tp	0	down_stream	SF	SRSF7	TM040042.00	peptidyl prolyl cis-trans isomerase Cyclophilin, putative	NA
1-CCYCGTCG	STREME-1	2.1e-8	pm1_03:386628|386978(+)	12.77	tp	0	down_stream	SF	SRSF7	TM020270.00	Zinc finger CCCH domain-containing protein 42	NA
1-CCYCGTCG	STREME-1	2.1e-8	pm1_03:386628|386978(+)	12.77	tp	0	down_stream	SF	SRSF7	TM040042.00	peptidyl prolyl cis-trans isomerase Cyclophilin, putative	NA
1-CCYCGTCG	STREME-1	2.1e-8	pm1_04:2378057|2378230	12.04	tp	0	down_stream	SF	SRSF7	TM020270.00	Zinc finger CCCH domain-containing protein 42	NA
1-CCYCGTCG	STREME-1	2.1e-8	pm1_04:2378057|2378230	12.04	tp	0	down_stream	SF	SRSF7	TM040042.00	peptidyl prolyl cis-trans isomerase Cyclophilin, putative	NA
1-CCYCGTCG	STREME-1	2.1e-8	pm1_03:543933|544172	12.04	tp	0	down_stream	SF	SRSF7	TM020270.00	Zinc finger CCCH domain-containing protein 42	NA
1-CCYCGTCG	STREME-1	2.1e-8	pm1_03:543933|544172	12.04	tp	0	down_stream	SF	SRSF7	TM040042.00	peptidyl prolyl cis-trans isomerase Cyclophilin, putative	NA
1-CCYCGTCG	STREME-1	2.1e-8	pm1_05:1921262|1921588	12.04	tp	0	down_stream	SF	SRSF7	TM020270.00	Zinc finger CCCH domain-containing protein 42	NA
1-CCYCGTCG	STREME-1	2.1e-8	pm1_05:1921262|1921588	12.04	tp	0	down_stream	SF	SRSF7	TM040042.00	peptidyl prolyl cis-trans isomerase Cyclophilin, putative	NA
1-CCYCGTCG	STREME-1	2.1e-8	pm1_05:965444|966144	12.04	tp	0	down_stream	SF	SRSF7	TM020270.00	Zinc finger CCCH domain-containing protein 42	NA
1-CCYCGTCG	STREME-1	2.1e-8	pm1_05:965444|966144	12.04	tp	0	down_stream	SF	SRSF7	TM040042.00	peptidyl prolyl cis-trans isomerase Cyclophilin, putative	NA
1-CCYCGTCG	STREME-1	2.1e-8	pm1_05:1579810|1580146(+)	12.04	tp	0	down_stream	SF	SRSF7	TM020270.00	Zinc finger CCCH domain-containing protein 42	NA
1-CCYCGTCG	STREME-1	2.1e-8	pm1_05:1579810|1580146(+)	12.04	tp	0	down_stream	SF	SRSF7	TM040042.00	peptidyl prolyl cis-trans isomerase Cyclophilin, putative	NA
1-CCYCGTCG	STREME-1	2.1e-8	pm1_03:2641060|2641681	11.95	tp	0	down_stream	SF	SRSF7	TM020270.00	Zinc finger CCCH domain-containing protein 42	NA
1-CCYCGTCG	STREME-1	2.1e-8	pm1_03:2641060|2641681	11.95	tp	0	down_stream	SF	SRSF7	TM040042.00	peptidyl prolyl cis-trans isomerase Cyclophilin, putative	NA
1-CCYCGTCG	STREME-1	2.1e-8	pm1_07:211899|212431	11.8	tp	0	down_stream	SF	SRSF7	TM020270.00	Zinc finger CCCH domain-containing protein 42	NA
1-CCYCGTCG	STREME-1	2.1e-8	pm1_07:211899|212431	11.8	tp	0	down_stream	SF	SRSF7	TM040042.00	peptidyl prolyl cis-trans isomerase Cyclophilin, putative	NA
1-CCYCGTCG	STREME-1	2.1e-8	pm1_02:612230|612578	11.8	tp	0	down_stream	SF	SRSF7	TM020270.00	Zinc finger CCCH domain-containing protein 42	NA
1-CCYCGTCG	STREME-1	2.1e-8	pm1_02:612230|612578	11.8	tp	0	down_stream	SF	SRSF7	TM040042.00	peptidyl prolyl cis-trans isomerase Cyclophilin, putative	NA
1-CCYCGTCG	STREME-1	2.1e-8	pm1_01:5979943|5980139(+)	11.8	tp	1	down_stream	SF	SRSF7	TM020270.00	Zinc finger CCCH domain-containing protein 42	NA
1-CCYCGTCG	STREME-1	2.1e-8	pm1_01:5979943|5980139(+)	11.8	tp	1	down_stream	SF	SRSF7	TM040042.00	peptidyl prolyl cis-trans isomerase Cyclophilin, putative	NA
1-CCYCGTCG	STREME-1	2.1e-8	pm1_01:1813135|1813493(+)	11.79	tp	0	down_stream	SF	SRSF7	TM020270.00	Zinc finger CCCH domain-containing protein 42	NA
1-CCYCGTCG	STREME-1	2.1e-8	pm1_01:1813135|1813493(+)	11.79	tp	0	down_stream	SF	SRSF7	TM040042.00	peptidyl prolyl cis-trans isomerase Cyclophilin, putative	NA
1-CCYCGTCG	STREME-1	2.1e-8	pm1_08:620249|620725	11.79	tp	0	down_stream	SF	SRSF7	TM020270.00	Zinc finger CCCH domain-containing protein 42	NA
1-CCYCGTCG	STREME-1	2.1e-8	pm1_08:620249|620725	11.79	tp	0	down_stream	SF	SRSF7	TM040042.00	peptidyl prolyl cis-trans isomerase Cyclophilin, putative	NA
1-CCYCGTCG	STREME-1	2.1e-8	pm1_01:819850|820212(+)	11.79	tp	0	down_stream	SF	SRSF7	TM020270.00	Zinc finger CCCH domain-containing protein 42	NA
1-CCYCGTCG	STREME-1	2.1e-8	pm1_01:819850|820212(+)	11.79	tp	0	down_stream	SF	SRSF7	TM040042.00	peptidyl prolyl cis-trans isomerase Cyclophilin, putative	NA
1-CCYCGTCG	STREME-1	2.1e-8	pm1_03:884106|885009	11.79	tp	0	down_stream	SF	SRSF7	TM020270.00	Zinc finger CCCH domain-containing protein 42	NA
1-CCYCGTCG	STREME-1	2.1e-8	pm1_03:884106|885009	11.79	tp	0	down_stream	SF	SRSF7	TM040042.00	peptidyl prolyl cis-trans isomerase Cyclophilin, putative	NA
1-CCYCGTCG	STREME-1	2.1e-8	pm1_06:1136561|1136900	11.79	tp	0	down_stream	SF	SRSF7	TM020270.00	Zinc finger CCCH domain-containing protein 42	NA
1-CCYCGTCG	STREME-1	2.1e-8	pm1_06:1136561|1136900	11.79	tp	0	down_stream	SF	SRSF7	TM040042.00	peptidyl prolyl cis-trans isomerase Cyclophilin, putative	NA
1-CCYCGTCG	STREME-1	2.1e-8	pm1_01:3045862|3046005(+)	11.79	tp	1	down_stream	SF	SRSF7	TM020270.00	Zinc finger CCCH domain-containing protein 42	NA
1-CCYCGTCG	STREME-1	2.1e-8	pm1_01:3045862|3046005(+)	11.79	tp	1	down_stream	SF	SRSF7	TM040042.00	peptidyl prolyl cis-trans isomerase Cyclophilin, putative	NA
1-CCYCGTCG	STREME-1	2.1e-8	pm1_06:2426574|2426831	11.75	tp	0	down_stream	SF	SRSF7	TM020270.00	Zinc finger CCCH domain-containing protein 42	NA
1-CCYCGTCG	STREME-1	2.1e-8	pm1_06:2426574|2426831	11.75	tp	0	down_stream	SF	SRSF7	TM040042.00	peptidyl prolyl cis-trans isomerase Cyclophilin, putative	NA
1-CCYCGTCG	STREME-1	2.1e-8	pm1_03:954715|955464(+)	11.66	tp	0	down_stream	SF	SRSF7	TM020270.00	Zinc finger CCCH domain-containing protein 42	NA
1-CCYCGTCG	STREME-1	2.1e-8	pm1_03:954715|955464(+)	11.66	tp	0	down_stream	SF	SRSF7	TM040042.00	peptidyl prolyl cis-trans isomerase Cyclophilin, putative	NA
1-CCYCGTCG	STREME-1	2.1e-8	pm1_01:4552855|4555278	11.66	tp	0	down_stream	SF	SRSF7	TM020270.00	Zinc finger CCCH domain-containing protein 42	NA
1-CCYCGTCG	STREME-1	2.1e-8	pm1_01:4552855|4555278	11.66	tp	0	down_stream	SF	SRSF7	TM040042.00	peptidyl prolyl cis-trans isomerase Cyclophilin, putative	NA
1-CCYCGTCG	STREME-1	2.1e-8	pm1_01:4766075|4766287	11.66	tp	0	down_stream	SF	SRSF7	TM020270.00	Zinc finger CCCH domain-containing protein 42	NA
1-CCYCGTCG	STREME-1	2.1e-8	pm1_01:4766075|4766287	11.66	tp	0	down_stream	SF	SRSF7	TM040042.00	peptidyl prolyl cis-trans isomerase Cyclophilin, putative	NA
1-CCYCGTCG	STREME-1	2.1e-8	pm1_06:2109115|2109605(+)	11.66	tp	0	down_stream	SF	SRSF7	TM020270.00	Zinc finger CCCH domain-containing protein 42	NA
1-CCYCGTCG	STREME-1	2.1e-8	pm1_06:2109115|2109605(+)	11.66	tp	0	down_stream	SF	SRSF7	TM040042.00	peptidyl prolyl cis-trans isomerase Cyclophilin, putative	NA
1-CCYCGTCG	STREME-1	2.1e-8	pm1_01:4552855|4553421	11.66	tp	0	down_stream	SF	SRSF7	TM020270.00	Zinc finger CCCH domain-containing protein 42	NA
1-CCYCGTCG	STREME-1	2.1e-8	pm1_01:4552855|4553421	11.66	tp	0	down_stream	SF	SRSF7	TM040042.00	peptidyl prolyl cis-trans isomerase Cyclophilin, putative	NA
1-CCYCGTCG	STREME-1	2.1e-8	pm1_02:3526531|3526994(+)	11.66	tp	0	down_stream	SF	SRSF7	TM020270.00	Zinc finger CCCH domain-containing protein 42	NA
1-CCYCGTCG	STREME-1	2.1e-8	pm1_02:3526531|3526994(+)	11.66	tp	0	down_stream	SF	SRSF7	TM040042.00	peptidyl prolyl cis-trans isomerase Cyclophilin, putative	NA
1-CCYCGTCG	STREME-1	2.1e-8	pm1_01:2181284|2181733(+)	11.66	tp	0	down_stream	SF	SRSF7	TM020270.00	Zinc finger CCCH domain-containing protein 42	NA
1-CCYCGTCG	STREME-1	2.1e-8	pm1_01:2181284|2181733(+)	11.66	tp	0	down_stream	SF	SRSF7	TM040042.00	peptidyl prolyl cis-trans isomerase Cyclophilin, putative	NA
1-CCYCGTCG	STREME-1	2.1e-8	pm1_01:4766075|4766294	11.66	tp	0	down_stream	SF	SRSF7	TM020270.00	Zinc finger CCCH domain-containing protein 42	NA
1-CCYCGTCG	STREME-1	2.1e-8	pm1_01:4766075|4766294	11.66	tp	0	down_stream	SF	SRSF7	TM040042.00	peptidyl prolyl cis-trans isomerase Cyclophilin, putative	NA
1-CCYCGTCG	STREME-1	2.1e-8	pm1_05:2934030|2935220	11.66	tp	0	down_stream	SF	SRSF7	TM020270.00	Zinc finger CCCH domain-containing protein 42	NA
1-CCYCGTCG	STREME-1	2.1e-8	pm1_05:2934030|2935220	11.66	tp	0	down_stream	SF	SRSF7	TM040042.00	peptidyl prolyl cis-trans isomerase Cyclophilin, putative	NA
1-CCYCGTCG	STREME-1	2.1e-8	pm1_01:4552855|4553193	11.66	tp	0	down_stream	SF	SRSF7	TM020270.00	Zinc finger CCCH domain-containing protein 42	NA
1-CCYCGTCG	STREME-1	2.1e-8	pm1_01:4552855|4553193	11.66	tp	0	down_stream	SF	SRSF7	TM040042.00	peptidyl prolyl cis-trans isomerase Cyclophilin, putative	NA
1-CCYCGTCG	STREME-1	2.1e-8	pm1_02:3526522|3526994(+)	11.66	tp	1	down_stream	SF	SRSF7	TM020270.00	Zinc finger CCCH domain-containing protein 42	NA
1-CCYCGTCG	STREME-1	2.1e-8	pm1_02:3526522|3526994(+)	11.66	tp	1	down_stream	SF	SRSF7	TM040042.00	peptidyl prolyl cis-trans isomerase Cyclophilin, putative	NA
1-CCYCGTCG	STREME-1	2.1e-8	pm1_05:2993379|2993523	11.66	tp	1	down_stream	SF	SRSF7	TM020270.00	Zinc finger CCCH domain-containing protein 42	NA
1-CCYCGTCG	STREME-1	2.1e-8	pm1_05:2993379|2993523	11.66	tp	1	down_stream	SF	SRSF7	TM040042.00	peptidyl prolyl cis-trans isomerase Cyclophilin, putative	NA
1-CCYCGTCG	STREME-1	2.1e-8	pm1_01:2181126|2181733(+)	11.66	tp	1	down_stream	SF	SRSF7	TM020270.00	Zinc finger CCCH domain-containing protein 42	NA
1-CCYCGTCG	STREME-1	2.1e-8	pm1_01:2181126|2181733(+)	11.66	tp	1	down_stream	SF	SRSF7	TM040042.00	peptidyl prolyl cis-trans isomerase Cyclophilin, putative	NA
1-CCYCGTCG	STREME-1	2.1e-8	pm1_05:2934030|2934919	11.66	tp	1	down_stream	SF	SRSF7	TM020270.00	Zinc finger CCCH domain-containing protein 42	NA
1-CCYCGTCG	STREME-1	2.1e-8	pm1_05:2934030|2934919	11.66	tp	1	down_stream	SF	SRSF7	TM040042.00	peptidyl prolyl cis-trans isomerase Cyclophilin, putative	NA
1-CCYCGTCG	STREME-1	2.1e-8	pm1_02:3526648|3526994(+)	11.66	tp	1	down_stream	SF	SRSF7	TM020270.00	Zinc finger CCCH domain-containing protein 42	NA
1-CCYCGTCG	STREME-1	2.1e-8	pm1_02:3526648|3526994(+)	11.66	tp	1	down_stream	SF	SRSF7	TM040042.00	peptidyl prolyl cis-trans isomerase Cyclophilin, putative	NA
1-CCYCGTCG	STREME-1	2.1e-8	pm1_09:445529|445800(+)	11.48	tp	0	down_stream	SF	SRSF7	TM020270.00	Zinc finger CCCH domain-containing protein 42	NA
1-CCYCGTCG	STREME-1	2.1e-8	pm1_09:445529|445800(+)	11.48	tp	0	down_stream	SF	SRSF7	TM040042.00	peptidyl prolyl cis-trans isomerase Cyclophilin, putative	NA
1-CCYCGTCG	STREME-1	2.1e-8	pm1_02:2299016|2299379	11.48	tp	0	down_stream	SF	SRSF7	TM020270.00	Zinc finger CCCH domain-containing protein 42	NA
1-CCYCGTCG	STREME-1	2.1e-8	pm1_02:2299016|2299379	11.48	tp	0	down_stream	SF	SRSF7	TM040042.00	peptidyl prolyl cis-trans isomerase Cyclophilin, putative	NA
1-CCYCGTCG	STREME-1	2.1e-8	pm1_02:4397841|4398064	11.41	tp	0	down_stream	SF	SRSF7	TM020270.00	Zinc finger CCCH domain-containing protein 42	NA
1-CCYCGTCG	STREME-1	2.1e-8	pm1_02:4397841|4398064	11.41	tp	0	down_stream	SF	SRSF7	TM040042.00	peptidyl prolyl cis-trans isomerase Cyclophilin, putative	NA
1-CCYCGTCG	STREME-1	2.1e-8	pm1_07:1514657|1514928(+)	11.41	tp	0	down_stream	SF	SRSF7	TM020270.00	Zinc finger CCCH domain-containing protein 42	NA
1-CCYCGTCG	STREME-1	2.1e-8	pm1_07:1514657|1514928(+)	11.41	tp	0	down_stream	SF	SRSF7	TM040042.00	peptidyl prolyl cis-trans isomerase Cyclophilin, putative	NA
1-CCYCGTCG	STREME-1	2.1e-8	pm1_10:222652|222789	11.41	tp	0	down_stream	SF	SRSF7	TM020270.00	Zinc finger CCCH domain-containing protein 42	NA
1-CCYCGTCG	STREME-1	2.1e-8	pm1_10:222652|222789	11.41	tp	0	down_stream	SF	SRSF7	TM040042.00	peptidyl prolyl cis-trans isomerase Cyclophilin, putative	NA
1-CCYCGTCG	STREME-1	2.1e-8	pm1_01:460363|460491(+)	11.41	tp	0	down_stream	SF	SRSF7	TM020270.00	Zinc finger CCCH domain-containing protein 42	NA
1-CCYCGTCG	STREME-1	2.1e-8	pm1_01:460363|460491(+)	11.41	tp	0	down_stream	SF	SRSF7	TM040042.00	peptidyl prolyl cis-trans isomerase Cyclophilin, putative	NA
1-CCYCGTCG	STREME-1	2.1e-8	pm1_02:4397841|4398156	11.41	tp	0	down_stream	SF	SRSF7	TM020270.00	Zinc finger CCCH domain-containing protein 42	NA
1-CCYCGTCG	STREME-1	2.1e-8	pm1_02:4397841|4398156	11.41	tp	0	down_stream	SF	SRSF7	TM040042.00	peptidyl prolyl cis-trans isomerase Cyclophilin, putative	NA
1-CCYCGTCG	STREME-1	2.1e-8	pm1_07:1157767|1158072	11.41	tp	0	down_stream	SF	SRSF7	TM020270.00	Zinc finger CCCH domain-containing protein 42	NA
1-CCYCGTCG	STREME-1	2.1e-8	pm1_07:1157767|1158072	11.41	tp	0	down_stream	SF	SRSF7	TM040042.00	peptidyl prolyl cis-trans isomerase Cyclophilin, putative	NA
1-CCYCGTCG	STREME-1	2.1e-8	pm1_04:1450218|1450643	11.39	tp	0	down_stream	SF	SRSF7	TM020270.00	Zinc finger CCCH domain-containing protein 42	NA
1-CCYCGTCG	STREME-1	2.1e-8	pm1_04:1450218|1450643	11.39	tp	0	down_stream	SF	SRSF7	TM040042.00	peptidyl prolyl cis-trans isomerase Cyclophilin, putative	NA
1-CCYCGTCG	STREME-1	2.1e-8	pm1_10:308104|308680(+)	11.39	tp	0	down_stream	SF	SRSF7	TM020270.00	Zinc finger CCCH domain-containing protein 42	NA
1-CCYCGTCG	STREME-1	2.1e-8	pm1_10:308104|308680(+)	11.39	tp	0	down_stream	SF	SRSF7	TM040042.00	peptidyl prolyl cis-trans isomerase Cyclophilin, putative	NA
1-CCYCGTCG	STREME-1	2.1e-8	pm1_06:1437849|1438125	11.39	tp	0	down_stream	SF	SRSF7	TM020270.00	Zinc finger CCCH domain-containing protein 42	NA
1-CCYCGTCG	STREME-1	2.1e-8	pm1_06:1437849|1438125	11.39	tp	0	down_stream	SF	SRSF7	TM040042.00	peptidyl prolyl cis-trans isomerase Cyclophilin, putative	NA
1-CCYCGTCG	STREME-1	2.1e-8	pm1_04:1747527|1747960(+)	11.39	tp	0	down_stream	SF	SRSF7	TM020270.00	Zinc finger CCCH domain-containing protein 42	NA
1-CCYCGTCG	STREME-1	2.1e-8	pm1_04:1747527|1747960(+)	11.39	tp	0	down_stream	SF	SRSF7	TM040042.00	peptidyl prolyl cis-trans isomerase Cyclophilin, putative	NA
1-CCYCGTCG	STREME-1	2.1e-8	pm1_07:1438201|1438435	11.39	tp	1	down_stream	SF	SRSF7	TM020270.00	Zinc finger CCCH domain-containing protein 42	NA
1-CCYCGTCG	STREME-1	2.1e-8	pm1_07:1438201|1438435	11.39	tp	1	down_stream	SF	SRSF7	TM040042.00	peptidyl prolyl cis-trans isomerase Cyclophilin, putative	NA
1-CCYCGTCG	STREME-1	2.1e-8	pm1_01:2902421|2902604	11.32	tp	0	down_stream	SF	SRSF7	TM020270.00	Zinc finger CCCH domain-containing protein 42	NA
1-CCYCGTCG	STREME-1	2.1e-8	pm1_01:2902421|2902604	11.32	tp	0	down_stream	SF	SRSF7	TM040042.00	peptidyl prolyl cis-trans isomerase Cyclophilin, putative	NA
1-CCYCGTCG	STREME-1	2.1e-8	pm1_08:168055|168715(+)	11.32	tp	0	down_stream	SF	SRSF7	TM020270.00	Zinc finger CCCH domain-containing protein 42	NA
1-CCYCGTCG	STREME-1	2.1e-8	pm1_08:168055|168715(+)	11.32	tp	0	down_stream	SF	SRSF7	TM040042.00	peptidyl prolyl cis-trans isomerase Cyclophilin, putative	NA
1-CCYCGTCG	STREME-1	2.1e-8	pm1_06:492060|492813(+)	11.32	tp	0	down_stream	SF	SRSF7	TM020270.00	Zinc finger CCCH domain-containing protein 42	NA
1-CCYCGTCG	STREME-1	2.1e-8	pm1_06:492060|492813(+)	11.32	tp	0	down_stream	SF	SRSF7	TM040042.00	peptidyl prolyl cis-trans isomerase Cyclophilin, putative	NA
1-CCYCGTCG	STREME-1	2.1e-8	pm1_02:661375|661682(+)	11.32	tp	0	down_stream	SF	SRSF7	TM020270.00	Zinc finger CCCH domain-containing protein 42	NA
1-CCYCGTCG	STREME-1	2.1e-8	pm1_02:661375|661682(+)	11.32	tp	0	down_stream	SF	SRSF7	TM040042.00	peptidyl prolyl cis-trans isomerase Cyclophilin, putative	NA
1-CCYCGTCG	STREME-1	2.1e-8	pm1_04:2181101|2181445	11.32	tp	0	down_stream	SF	SRSF7	TM020270.00	Zinc finger CCCH domain-containing protein 42	NA
1-CCYCGTCG	STREME-1	2.1e-8	pm1_04:2181101|2181445	11.32	tp	0	down_stream	SF	SRSF7	TM040042.00	peptidyl prolyl cis-trans isomerase Cyclophilin, putative	NA
1-CCYCGTCG	STREME-1	2.1e-8	pm1_05:2537090|2537470	11.32	tp	0	down_stream	SF	SRSF7	TM020270.00	Zinc finger CCCH domain-containing protein 42	NA
1-CCYCGTCG	STREME-1	2.1e-8	pm1_05:2537090|2537470	11.32	tp	0	down_stream	SF	SRSF7	TM040042.00	peptidyl prolyl cis-trans isomerase Cyclophilin, putative	NA
1-CCYCGTCG	STREME-1	2.1e-8	pm1_02:879598|879967	11.32	tp	0	down_stream	SF	SRSF7	TM020270.00	Zinc finger CCCH domain-containing protein 42	NA
1-CCYCGTCG	STREME-1	2.1e-8	pm1_02:879598|879967	11.32	tp	0	down_stream	SF	SRSF7	TM040042.00	peptidyl prolyl cis-trans isomerase Cyclophilin, putative	NA
1-CCYCGTCG	STREME-1	2.1e-8	pm1_02:591331|591592	11.32	tp	0	down_stream	SF	SRSF7	TM020270.00	Zinc finger CCCH domain-containing protein 42	NA
1-CCYCGTCG	STREME-1	2.1e-8	pm1_02:591331|591592	11.32	tp	0	down_stream	SF	SRSF7	TM040042.00	peptidyl prolyl cis-trans isomerase Cyclophilin, putative	NA
1-CCYCGTCG	STREME-1	2.1e-8	pm1_03:68376|68877	11.32	tp	0	down_stream	SF	SRSF7	TM020270.00	Zinc finger CCCH domain-containing protein 42	NA
1-CCYCGTCG	STREME-1	2.1e-8	pm1_03:68376|68877	11.32	tp	0	down_stream	SF	SRSF7	TM040042.00	peptidyl prolyl cis-trans isomerase Cyclophilin, putative	NA
1-CCYCGTCG	STREME-1	2.1e-8	pm1_08:333785|334104	11.32	tp	1	down_stream	SF	SRSF7	TM020270.00	Zinc finger CCCH domain-containing protein 42	NA
1-CCYCGTCG	STREME-1	2.1e-8	pm1_08:333785|334104	11.32	tp	1	down_stream	SF	SRSF7	TM040042.00	peptidyl prolyl cis-trans isomerase Cyclophilin, putative	NA
1-CCYCGTCG	STREME-1	2.1e-8	pm1_02:4142519|4143433(+)	11.18	tp	0	down_stream	SF	SRSF7	TM020270.00	Zinc finger CCCH domain-containing protein 42	NA
1-CCYCGTCG	STREME-1	2.1e-8	pm1_02:4142519|4143433(+)	11.18	tp	0	down_stream	SF	SRSF7	TM040042.00	peptidyl prolyl cis-trans isomerase Cyclophilin, putative	NA
1-CCYCGTCG	STREME-1	2.1e-8	pm1_01:48665|48907	11.18	tp	0	down_stream	SF	SRSF7	TM020270.00	Zinc finger CCCH domain-containing protein 42	NA
1-CCYCGTCG	STREME-1	2.1e-8	pm1_01:48665|48907	11.18	tp	0	down_stream	SF	SRSF7	TM040042.00	peptidyl prolyl cis-trans isomerase Cyclophilin, putative	NA
1-CCYCGTCG	STREME-1	2.1e-8	pm1_06:751063|751328(+)	11.18	tp	0	down_stream	SF	SRSF7	TM020270.00	Zinc finger CCCH domain-containing protein 42	NA
1-CCYCGTCG	STREME-1	2.1e-8	pm1_06:751063|751328(+)	11.18	tp	0	down_stream	SF	SRSF7	TM040042.00	peptidyl prolyl cis-trans isomerase Cyclophilin, putative	NA
1-CCYCGTCG	STREME-1	2.1e-8	pm1_02:4105744|4105871	10.85	tp	0	down_stream	SF	SRSF7	TM020270.00	Zinc finger CCCH domain-containing protein 42	NA
1-CCYCGTCG	STREME-1	2.1e-8	pm1_02:4105744|4105871	10.85	tp	0	down_stream	SF	SRSF7	TM040042.00	peptidyl prolyl cis-trans isomerase Cyclophilin, putative	NA
1-CCYCGTCG	STREME-1	2.1e-8	pm1_01:2744310|2744802(+)	10.85	tp	0	down_stream	SF	SRSF7	TM020270.00	Zinc finger CCCH domain-containing protein 42	NA
1-CCYCGTCG	STREME-1	2.1e-8	pm1_01:2744310|2744802(+)	10.85	tp	0	down_stream	SF	SRSF7	TM040042.00	peptidyl prolyl cis-trans isomerase Cyclophilin, putative	NA
1-CCYCGTCG	STREME-1	2.1e-8	pm1_07:1800430|1800885	10.85	tp	0	down_stream	SF	SRSF7	TM020270.00	Zinc finger CCCH domain-containing protein 42	NA
1-CCYCGTCG	STREME-1	2.1e-8	pm1_07:1800430|1800885	10.85	tp	0	down_stream	SF	SRSF7	TM040042.00	peptidyl prolyl cis-trans isomerase Cyclophilin, putative	NA
1-CCYCGTCG	STREME-1	2.1e-8	pm1_07:1514861|1515388(+)	10.85	tp	0	down_stream	SF	SRSF7	TM020270.00	Zinc finger CCCH domain-containing protein 42	NA
1-CCYCGTCG	STREME-1	2.1e-8	pm1_07:1514861|1515388(+)	10.85	tp	0	down_stream	SF	SRSF7	TM040042.00	peptidyl prolyl cis-trans isomerase Cyclophilin, putative	NA
1-CCYCGTCG	STREME-1	2.1e-8	pm1_02:2154134|2154459	10.85	tp	0	down_stream	SF	SRSF7	TM020270.00	Zinc finger CCCH domain-containing protein 42	NA
1-CCYCGTCG	STREME-1	2.1e-8	pm1_02:2154134|2154459	10.85	tp	0	down_stream	SF	SRSF7	TM040042.00	peptidyl prolyl cis-trans isomerase Cyclophilin, putative	NA
1-CCYCGTCG	STREME-1	2.1e-8	pm1_05:2095687|2096206(+)	10.85	tp	1	down_stream	SF	SRSF7	TM020270.00	Zinc finger CCCH domain-containing protein 42	NA
1-CCYCGTCG	STREME-1	2.1e-8	pm1_05:2095687|2096206(+)	10.85	tp	1	down_stream	SF	SRSF7	TM040042.00	peptidyl prolyl cis-trans isomerase Cyclophilin, putative	NA
1-CCYCGTCG	STREME-1	2.1e-8	pm1_04:1268954|1269786	10.85	tp	0	down_stream	SF	SRSF7	TM020270.00	Zinc finger CCCH domain-containing protein 42	NA
1-CCYCGTCG	STREME-1	2.1e-8	pm1_04:1268954|1269786	10.85	tp	0	down_stream	SF	SRSF7	TM040042.00	peptidyl prolyl cis-trans isomerase Cyclophilin, putative	NA
1-CCYCGTCG	STREME-1	2.1e-8	pm1_01:354725|355090	10.85	tp	0	down_stream	SF	SRSF7	TM020270.00	Zinc finger CCCH domain-containing protein 42	NA
1-CCYCGTCG	STREME-1	2.1e-8	pm1_01:354725|355090	10.85	tp	0	down_stream	SF	SRSF7	TM040042.00	peptidyl prolyl cis-trans isomerase Cyclophilin, putative	NA
1-CCYCGTCG	STREME-1	2.1e-8	pm1_06:1386304|1386460(+)	10.85	tp	0	down_stream	SF	SRSF7	TM020270.00	Zinc finger CCCH domain-containing protein 42	NA
1-CCYCGTCG	STREME-1	2.1e-8	pm1_06:1386304|1386460(+)	10.85	tp	0	down_stream	SF	SRSF7	TM040042.00	peptidyl prolyl cis-trans isomerase Cyclophilin, putative	NA
1-CCYCGTCG	STREME-1	2.1e-8	pm1_01:2558236|2558658	10.82	tp	0	down_stream	SF	SRSF7	TM020270.00	Zinc finger CCCH domain-containing protein 42	NA
1-CCYCGTCG	STREME-1	2.1e-8	pm1_01:2558236|2558658	10.82	tp	0	down_stream	SF	SRSF7	TM040042.00	peptidyl prolyl cis-trans isomerase Cyclophilin, putative	NA
1-CCYCGTCG	STREME-1	2.1e-8	pm1_08:1176533|1177244(+)	10.82	tp	0	down_stream	SF	SRSF7	TM020270.00	Zinc finger CCCH domain-containing protein 42	NA
1-CCYCGTCG	STREME-1	2.1e-8	pm1_08:1176533|1177244(+)	10.82	tp	0	down_stream	SF	SRSF7	TM040042.00	peptidyl prolyl cis-trans isomerase Cyclophilin, putative	NA
1-CCYCGTCG	STREME-1	2.1e-8	pm1_01:1761054|1761274(+)	10.82	tp	0	down_stream	SF	SRSF7	TM020270.00	Zinc finger CCCH domain-containing protein 42	NA
1-CCYCGTCG	STREME-1	2.1e-8	pm1_01:1761054|1761274(+)	10.82	tp	0	down_stream	SF	SRSF7	TM040042.00	peptidyl prolyl cis-trans isomerase Cyclophilin, putative	NA
1-CCYCGTCG	STREME-1	2.1e-8	pm1_01:534066|534428	10.82	tp	0	down_stream	SF	SRSF7	TM020270.00	Zinc finger CCCH domain-containing protein 42	NA
1-CCYCGTCG	STREME-1	2.1e-8	pm1_01:534066|534428	10.82	tp	0	down_stream	SF	SRSF7	TM040042.00	peptidyl prolyl cis-trans isomerase Cyclophilin, putative	NA
1-CCYCGTCG	STREME-1	2.1e-8	pm1_08:1177030|1177244(+)	10.82	tp	0	down_stream	SF	SRSF7	TM020270.00	Zinc finger CCCH domain-containing protein 42	NA
1-CCYCGTCG	STREME-1	2.1e-8	pm1_08:1177030|1177244(+)	10.82	tp	0	down_stream	SF	SRSF7	TM040042.00	peptidyl prolyl cis-trans isomerase Cyclophilin, putative	NA
1-CCYCGTCG	STREME-1	2.1e-8	pm1_01:585070|585465	10.82	tp	0	down_stream	SF	SRSF7	TM020270.00	Zinc finger CCCH domain-containing protein 42	NA
1-CCYCGTCG	STREME-1	2.1e-8	pm1_01:585070|585465	10.82	tp	0	down_stream	SF	SRSF7	TM040042.00	peptidyl prolyl cis-trans isomerase Cyclophilin, putative	NA
1-CCYCGTCG	STREME-1	2.1e-8	pm1_01:943586|943890(+)	10.82	tp	1	down_stream	SF	SRSF7	TM020270.00	Zinc finger CCCH domain-containing protein 42	NA
1-CCYCGTCG	STREME-1	2.1e-8	pm1_01:943586|943890(+)	10.82	tp	1	down_stream	SF	SRSF7	TM040042.00	peptidyl prolyl cis-trans isomerase Cyclophilin, putative	NA
1-CCYCGTCG	STREME-1	2.1e-8	pm1_01:3448006|3448309	10.82	tp	1	down_stream	SF	SRSF7	TM020270.00	Zinc finger CCCH domain-containing protein 42	NA
1-CCYCGTCG	STREME-1	2.1e-8	pm1_01:3448006|3448309	10.82	tp	1	down_stream	SF	SRSF7	TM040042.00	peptidyl prolyl cis-trans isomerase Cyclophilin, putative	NA
1-CCYCGTCG	STREME-1	2.1e-8	pm1_06:1702172|1702586(+)	10.72	tp	0	down_stream	SF	SRSF7	TM020270.00	Zinc finger CCCH domain-containing protein 42	NA
1-CCYCGTCG	STREME-1	2.1e-8	pm1_06:1702172|1702586(+)	10.72	tp	0	down_stream	SF	SRSF7	TM040042.00	peptidyl prolyl cis-trans isomerase Cyclophilin, putative	NA
1-CCYCGTCG	STREME-1	2.1e-8	pm1_06:1702209|1702586(+)	10.72	tp	1	down_stream	SF	SRSF7	TM020270.00	Zinc finger CCCH domain-containing protein 42	NA
1-CCYCGTCG	STREME-1	2.1e-8	pm1_06:1702209|1702586(+)	10.72	tp	1	down_stream	SF	SRSF7	TM040042.00	peptidyl prolyl cis-trans isomerase Cyclophilin, putative	NA
1-CCYCGTCG	STREME-1	2.1e-8	pm1_01:2140239|2140540(+)	10.66	tp	0	down_stream	SF	SRSF7	TM020270.00	Zinc finger CCCH domain-containing protein 42	NA
1-CCYCGTCG	STREME-1	2.1e-8	pm1_01:2140239|2140540(+)	10.66	tp	0	down_stream	SF	SRSF7	TM040042.00	peptidyl prolyl cis-trans isomerase Cyclophilin, putative	NA
1-CCYCGTCG	STREME-1	2.1e-8	pm1_08:636015|636341	10.66	tp	0	down_stream	SF	SRSF7	TM020270.00	Zinc finger CCCH domain-containing protein 42	NA
1-CCYCGTCG	STREME-1	2.1e-8	pm1_08:636015|636341	10.66	tp	0	down_stream	SF	SRSF7	TM040042.00	peptidyl prolyl cis-trans isomerase Cyclophilin, putative	NA
1-CCYCGTCG	STREME-1	2.1e-8	pm1_08:1272039|1272296(+)	10.66	tp	0	down_stream	SF	SRSF7	TM020270.00	Zinc finger CCCH domain-containing protein 42	NA
1-CCYCGTCG	STREME-1	2.1e-8	pm1_08:1272039|1272296(+)	10.66	tp	0	down_stream	SF	SRSF7	TM040042.00	peptidyl prolyl cis-trans isomerase Cyclophilin, putative	NA
1-CCYCGTCG	STREME-1	2.1e-8	pm1_01:5279653|5280369(+)	10.66	tp	0	down_stream	SF	SRSF7	TM020270.00	Zinc finger CCCH domain-containing protein 42	NA
1-CCYCGTCG	STREME-1	2.1e-8	pm1_01:5279653|5280369(+)	10.66	tp	0	down_stream	SF	SRSF7	TM040042.00	peptidyl prolyl cis-trans isomerase Cyclophilin, putative	NA
1-CCYCGTCG	STREME-1	2.1e-8	pm1_10:108197|108660	10.66	tp	0	down_stream	SF	SRSF7	TM020270.00	Zinc finger CCCH domain-containing protein 42	NA
1-CCYCGTCG	STREME-1	2.1e-8	pm1_10:108197|108660	10.66	tp	0	down_stream	SF	SRSF7	TM040042.00	peptidyl prolyl cis-trans isomerase Cyclophilin, putative	NA
1-CCYCGTCG	STREME-1	2.1e-8	pm1_01:2332562|2332777	10.66	tp	0	down_stream	SF	SRSF7	TM020270.00	Zinc finger CCCH domain-containing protein 42	NA
1-CCYCGTCG	STREME-1	2.1e-8	pm1_01:2332562|2332777	10.66	tp	0	down_stream	SF	SRSF7	TM040042.00	peptidyl prolyl cis-trans isomerase Cyclophilin, putative	NA
1-CCYCGTCG	STREME-1	2.1e-8	pm1_10:108197|108600	10.66	tp	0	down_stream	SF	SRSF7	TM020270.00	Zinc finger CCCH domain-containing protein 42	NA
1-CCYCGTCG	STREME-1	2.1e-8	pm1_10:108197|108600	10.66	tp	0	down_stream	SF	SRSF7	TM040042.00	peptidyl prolyl cis-trans isomerase Cyclophilin, putative	NA
1-CCYCGTCG	STREME-1	2.1e-8	pm1_08:149627|150000	10.66	tp	0	down_stream	SF	SRSF7	TM020270.00	Zinc finger CCCH domain-containing protein 42	NA
1-CCYCGTCG	STREME-1	2.1e-8	pm1_08:149627|150000	10.66	tp	0	down_stream	SF	SRSF7	TM040042.00	peptidyl prolyl cis-trans isomerase Cyclophilin, putative	NA
1-CCYCGTCG	STREME-1	2.1e-8	pm1_01:2332396|2332613(+)	10.66	tp	0	down_stream	SF	SRSF7	TM020270.00	Zinc finger CCCH domain-containing protein 42	NA
1-CCYCGTCG	STREME-1	2.1e-8	pm1_01:2332396|2332613(+)	10.66	tp	0	down_stream	SF	SRSF7	TM040042.00	peptidyl prolyl cis-trans isomerase Cyclophilin, putative	NA
1-CCYCGTCG	STREME-1	2.1e-8	pm1_10:108197|108801	10.66	tp	0	down_stream	SF	SRSF7	TM020270.00	Zinc finger CCCH domain-containing protein 42	NA
1-CCYCGTCG	STREME-1	2.1e-8	pm1_10:108197|108801	10.66	tp	0	down_stream	SF	SRSF7	TM040042.00	peptidyl prolyl cis-trans isomerase Cyclophilin, putative	NA
1-CCYCGTCG	STREME-1	2.1e-8	pm1_03:803350|803612	10.66	tp	0	down_stream	SF	SRSF7	TM020270.00	Zinc finger CCCH domain-containing protein 42	NA
1-CCYCGTCG	STREME-1	2.1e-8	pm1_03:803350|803612	10.66	tp	0	down_stream	SF	SRSF7	TM040042.00	peptidyl prolyl cis-trans isomerase Cyclophilin, putative	NA
1-CCYCGTCG	STREME-1	2.1e-8	pm1_01:3009685|3009807(+)	10.66	tp	0	down_stream	SF	SRSF7	TM020270.00	Zinc finger CCCH domain-containing protein 42	NA
1-CCYCGTCG	STREME-1	2.1e-8	pm1_01:3009685|3009807(+)	10.66	tp	0	down_stream	SF	SRSF7	TM040042.00	peptidyl prolyl cis-trans isomerase Cyclophilin, putative	NA
1-CCYCGTCG	STREME-1	2.1e-8	pm1_01:1682581|1683833	10.66	tp	0	down_stream	SF	SRSF7	TM020270.00	Zinc finger CCCH domain-containing protein 42	NA
1-CCYCGTCG	STREME-1	2.1e-8	pm1_01:1682581|1683833	10.66	tp	0	down_stream	SF	SRSF7	TM040042.00	peptidyl prolyl cis-trans isomerase Cyclophilin, putative	NA
1-CCYCGTCG	STREME-1	2.1e-8	pm1_01:2332621|2333579	10.66	tp	0	down_stream	SF	SRSF7	TM020270.00	Zinc finger CCCH domain-containing protein 42	NA
1-CCYCGTCG	STREME-1	2.1e-8	pm1_01:2332621|2333579	10.66	tp	0	down_stream	SF	SRSF7	TM040042.00	peptidyl prolyl cis-trans isomerase Cyclophilin, putative	NA
1-CCYCGTCG	STREME-1	2.1e-8	pm1_01:2023876|2024327	10.66	tp	0	down_stream	SF	SRSF7	TM020270.00	Zinc finger CCCH domain-containing protein 42	NA
1-CCYCGTCG	STREME-1	2.1e-8	pm1_01:2023876|2024327	10.66	tp	0	down_stream	SF	SRSF7	TM040042.00	peptidyl prolyl cis-trans isomerase Cyclophilin, putative	NA
1-CCYCGTCG	STREME-1	2.1e-8	pm1_05:2485005|2485259	10.66	tp	0	down_stream	SF	SRSF7	TM020270.00	Zinc finger CCCH domain-containing protein 42	NA
1-CCYCGTCG	STREME-1	2.1e-8	pm1_05:2485005|2485259	10.66	tp	0	down_stream	SF	SRSF7	TM040042.00	peptidyl prolyl cis-trans isomerase Cyclophilin, putative	NA
1-CCYCGTCG	STREME-1	2.1e-8	pm1_01:1682581|1683367	10.66	tp	0	down_stream	SF	SRSF7	TM020270.00	Zinc finger CCCH domain-containing protein 42	NA
1-CCYCGTCG	STREME-1	2.1e-8	pm1_01:1682581|1683367	10.66	tp	0	down_stream	SF	SRSF7	TM040042.00	peptidyl prolyl cis-trans isomerase Cyclophilin, putative	NA
1-CCYCGTCG	STREME-1	2.1e-8	pm1_01:2332562|2333579	10.66	tp	0	down_stream	SF	SRSF7	TM020270.00	Zinc finger CCCH domain-containing protein 42	NA
1-CCYCGTCG	STREME-1	2.1e-8	pm1_01:2332562|2333579	10.66	tp	0	down_stream	SF	SRSF7	TM040042.00	peptidyl prolyl cis-trans isomerase Cyclophilin, putative	NA
1-CCYCGTCG	STREME-1	2.1e-8	pm1_01:1682581|1682902	10.66	tp	0	down_stream	SF	SRSF7	TM020270.00	Zinc finger CCCH domain-containing protein 42	NA
1-CCYCGTCG	STREME-1	2.1e-8	pm1_01:1682581|1682902	10.66	tp	0	down_stream	SF	SRSF7	TM040042.00	peptidyl prolyl cis-trans isomerase Cyclophilin, putative	NA
1-CCYCGTCG	STREME-1	2.1e-8	pm1_10:108197|108454	10.66	tp	0	down_stream	SF	SRSF7	TM020270.00	Zinc finger CCCH domain-containing protein 42	NA
1-CCYCGTCG	STREME-1	2.1e-8	pm1_10:108197|108454	10.66	tp	0	down_stream	SF	SRSF7	TM040042.00	peptidyl prolyl cis-trans isomerase Cyclophilin, putative	NA
1-CCYCGTCG	STREME-1	2.1e-8	pm1_01:2332562|2332756	10.66	tp	0	down_stream	SF	SRSF7	TM020270.00	Zinc finger CCCH domain-containing protein 42	NA
1-CCYCGTCG	STREME-1	2.1e-8	pm1_01:2332562|2332756	10.66	tp	0	down_stream	SF	SRSF7	TM040042.00	peptidyl prolyl cis-trans isomerase Cyclophilin, putative	NA
1-CCYCGTCG	STREME-1	2.1e-8	pm1_03:803350|945590	10.66	tp	0	down_stream	SF	SRSF7	TM020270.00	Zinc finger CCCH domain-containing protein 42	NA
1-CCYCGTCG	STREME-1	2.1e-8	pm1_03:803350|945590	10.66	tp	0	down_stream	SF	SRSF7	TM040042.00	peptidyl prolyl cis-trans isomerase Cyclophilin, putative	NA
1-CCYCGTCG	STREME-1	2.1e-8	pm1_03:1151487|1151642	10.66	tp	0	down_stream	SF	SRSF7	TM020270.00	Zinc finger CCCH domain-containing protein 42	NA
1-CCYCGTCG	STREME-1	2.1e-8	pm1_03:1151487|1151642	10.66	tp	0	down_stream	SF	SRSF7	TM040042.00	peptidyl prolyl cis-trans isomerase Cyclophilin, putative	NA
1-CCYCGTCG	STREME-1	2.1e-8	pm1_10:108197|108910	10.66	tp	0	down_stream	SF	SRSF7	TM020270.00	Zinc finger CCCH domain-containing protein 42	NA
1-CCYCGTCG	STREME-1	2.1e-8	pm1_10:108197|108910	10.66	tp	0	down_stream	SF	SRSF7	TM040042.00	peptidyl prolyl cis-trans isomerase Cyclophilin, putative	NA
1-CCYCGTCG	STREME-1	2.1e-8	pm1_01:2332562|2332800	10.66	tp	1	down_stream	SF	SRSF7	TM020270.00	Zinc finger CCCH domain-containing protein 42	NA
1-CCYCGTCG	STREME-1	2.1e-8	pm1_01:2332562|2332800	10.66	tp	1	down_stream	SF	SRSF7	TM040042.00	peptidyl prolyl cis-trans isomerase Cyclophilin, putative	NA
1-CCYCGTCG	STREME-1	2.1e-8	pm1_02:3962421|3962905(+)	10.51	tp	0	down_stream	SF	SRSF7	TM020270.00	Zinc finger CCCH domain-containing protein 42	NA
1-CCYCGTCG	STREME-1	2.1e-8	pm1_02:3962421|3962905(+)	10.51	tp	0	down_stream	SF	SRSF7	TM040042.00	peptidyl prolyl cis-trans isomerase Cyclophilin, putative	NA
1-CCYCGTCG	STREME-1	2.1e-8	pm1_06:373597|373697(+)	10.51	tp	0	down_stream	SF	SRSF7	TM020270.00	Zinc finger CCCH domain-containing protein 42	NA
1-CCYCGTCG	STREME-1	2.1e-8	pm1_06:373597|373697(+)	10.51	tp	0	down_stream	SF	SRSF7	TM040042.00	peptidyl prolyl cis-trans isomerase Cyclophilin, putative	NA
1-CCYCGTCG	STREME-1	2.1e-8	pm1_01:5233654|5234049	10.51	tp	0	down_stream	SF	SRSF7	TM020270.00	Zinc finger CCCH domain-containing protein 42	NA
1-CCYCGTCG	STREME-1	2.1e-8	pm1_01:5233654|5234049	10.51	tp	0	down_stream	SF	SRSF7	TM040042.00	peptidyl prolyl cis-trans isomerase Cyclophilin, putative	NA
1-CCYCGTCG	STREME-1	2.1e-8	pm1_03:1377574|1377805(+)	10.49	tp	0	down_stream	SF	SRSF7	TM020270.00	Zinc finger CCCH domain-containing protein 42	NA
1-CCYCGTCG	STREME-1	2.1e-8	pm1_03:1377574|1377805(+)	10.49	tp	0	down_stream	SF	SRSF7	TM040042.00	peptidyl prolyl cis-trans isomerase Cyclophilin, putative	NA
1-CCYCGTCG	STREME-1	2.1e-8	pm1_07:1438363|1438511(+)	10.49	tp	0	down_stream	SF	SRSF7	TM020270.00	Zinc finger CCCH domain-containing protein 42	NA
1-CCYCGTCG	STREME-1	2.1e-8	pm1_07:1438363|1438511(+)	10.49	tp	0	down_stream	SF	SRSF7	TM040042.00	peptidyl prolyl cis-trans isomerase Cyclophilin, putative	NA
1-CCYCGTCG	STREME-1	2.1e-8	pm1_03:1377675|1377805(+)	10.49	tp	0	down_stream	SF	SRSF7	TM020270.00	Zinc finger CCCH domain-containing protein 42	NA
1-CCYCGTCG	STREME-1	2.1e-8	pm1_03:1377675|1377805(+)	10.49	tp	0	down_stream	SF	SRSF7	TM040042.00	peptidyl prolyl cis-trans isomerase Cyclophilin, putative	NA
1-CCYCGTCG	STREME-1	2.1e-8	pm1_04:76561|76750(+)	10.49	tp	0	down_stream	SF	SRSF7	TM020270.00	Zinc finger CCCH domain-containing protein 42	NA
1-CCYCGTCG	STREME-1	2.1e-8	pm1_04:76561|76750(+)	10.49	tp	0	down_stream	SF	SRSF7	TM040042.00	peptidyl prolyl cis-trans isomerase Cyclophilin, putative	NA
1-CCYCGTCG	STREME-1	2.1e-8	pm1_06:1316430|1317100	10.49	tp	1	down_stream	SF	SRSF7	TM020270.00	Zinc finger CCCH domain-containing protein 42	NA
1-CCYCGTCG	STREME-1	2.1e-8	pm1_06:1316430|1317100	10.49	tp	1	down_stream	SF	SRSF7	TM040042.00	peptidyl prolyl cis-trans isomerase Cyclophilin, putative	NA
1-CCYCGTCG	STREME-1	2.1e-8	pm1_07:538560|538720	10.21	tp	0	down_stream	SF	SRSF7	TM020270.00	Zinc finger CCCH domain-containing protein 42	NA
1-CCYCGTCG	STREME-1	2.1e-8	pm1_07:538560|538720	10.21	tp	0	down_stream	SF	SRSF7	TM040042.00	peptidyl prolyl cis-trans isomerase Cyclophilin, putative	NA
1-CCYCGTCG	STREME-1	2.1e-8	pm1_09:169682|169824	10.21	tp	0	down_stream	SF	SRSF7	TM020270.00	Zinc finger CCCH domain-containing protein 42	NA
1-CCYCGTCG	STREME-1	2.1e-8	pm1_09:169682|169824	10.21	tp	0	down_stream	SF	SRSF7	TM040042.00	peptidyl prolyl cis-trans isomerase Cyclophilin, putative	NA
1-CCYCGTCG	STREME-1	2.1e-8	pm1_03:2054547|2054816	10.21	tp	0	down_stream	SF	SRSF7	TM020270.00	Zinc finger CCCH domain-containing protein 42	NA
1-CCYCGTCG	STREME-1	2.1e-8	pm1_03:2054547|2054816	10.21	tp	0	down_stream	SF	SRSF7	TM040042.00	peptidyl prolyl cis-trans isomerase Cyclophilin, putative	NA
1-CCYCGTCG	STREME-1	2.1e-8	pm1_06:453865|454071(+)	10.21	tp	0	down_stream	SF	SRSF7	TM020270.00	Zinc finger CCCH domain-containing protein 42	NA
1-CCYCGTCG	STREME-1	2.1e-8	pm1_06:453865|454071(+)	10.21	tp	0	down_stream	SF	SRSF7	TM040042.00	peptidyl prolyl cis-trans isomerase Cyclophilin, putative	NA
1-CCYCGTCG	STREME-1	2.1e-8	pm1_02:2184135|2184409(+)	10.2	tp	0	down_stream	SF	SRSF7	TM020270.00	Zinc finger CCCH domain-containing protein 42	NA
1-CCYCGTCG	STREME-1	2.1e-8	pm1_02:2184135|2184409(+)	10.2	tp	0	down_stream	SF	SRSF7	TM040042.00	peptidyl prolyl cis-trans isomerase Cyclophilin, putative	NA
1-CCYCGTCG	STREME-1	2.1e-8	pm1_01:4552973|4553193	10.16	tp	0	down_stream	SF	SRSF7	TM020270.00	Zinc finger CCCH domain-containing protein 42	NA
1-CCYCGTCG	STREME-1	2.1e-8	pm1_01:4552973|4553193	10.16	tp	0	down_stream	SF	SRSF7	TM040042.00	peptidyl prolyl cis-trans isomerase Cyclophilin, putative	NA
1-CCYCGTCG	STREME-1	2.1e-8	pm1_05:2180767|2180916	10.09	tp	0	down_stream	SF	SRSF7	TM020270.00	Zinc finger CCCH domain-containing protein 42	NA
1-CCYCGTCG	STREME-1	2.1e-8	pm1_05:2180767|2180916	10.09	tp	0	down_stream	SF	SRSF7	TM040042.00	peptidyl prolyl cis-trans isomerase Cyclophilin, putative	NA
1-CCYCGTCG	STREME-1	2.1e-8	pm1_01:3954336|3955124(+)	10.09	tp	0	down_stream	SF	SRSF7	TM020270.00	Zinc finger CCCH domain-containing protein 42	NA
1-CCYCGTCG	STREME-1	2.1e-8	pm1_01:3954336|3955124(+)	10.09	tp	0	down_stream	SF	SRSF7	TM040042.00	peptidyl prolyl cis-trans isomerase Cyclophilin, putative	NA
1-CCYCGTCG	STREME-1	2.1e-8	pm1_02:3228487|3228729	10.09	tp	0	down_stream	SF	SRSF7	TM020270.00	Zinc finger CCCH domain-containing protein 42	NA
1-CCYCGTCG	STREME-1	2.1e-8	pm1_02:3228487|3228729	10.09	tp	0	down_stream	SF	SRSF7	TM040042.00	peptidyl prolyl cis-trans isomerase Cyclophilin, putative	NA
1-CCYCGTCG	STREME-1	2.1e-8	pm1_02:3228487|3228972	10.09	tp	0	down_stream	SF	SRSF7	TM020270.00	Zinc finger CCCH domain-containing protein 42	NA
1-CCYCGTCG	STREME-1	2.1e-8	pm1_02:3228487|3228972	10.09	tp	0	down_stream	SF	SRSF7	TM040042.00	peptidyl prolyl cis-trans isomerase Cyclophilin, putative	NA
1-CCYCGTCG	STREME-1	2.1e-8	pm1_01:3899317|3899838	10.07	tp	0	down_stream	SF	SRSF7	TM020270.00	Zinc finger CCCH domain-containing protein 42	NA
1-CCYCGTCG	STREME-1	2.1e-8	pm1_01:3899317|3899838	10.07	tp	0	down_stream	SF	SRSF7	TM040042.00	peptidyl prolyl cis-trans isomerase Cyclophilin, putative	NA
1-CCYCGTCG	STREME-1	2.1e-8	pm1_07:1698665|1698893	10.07	tp	0	down_stream	SF	SRSF7	TM020270.00	Zinc finger CCCH domain-containing protein 42	NA
1-CCYCGTCG	STREME-1	2.1e-8	pm1_07:1698665|1698893	10.07	tp	0	down_stream	SF	SRSF7	TM040042.00	peptidyl prolyl cis-trans isomerase Cyclophilin, putative	NA
1-CCYCGTCG	STREME-1	2.1e-8	pm1_04:880374|880703	10.07	tp	0	down_stream	SF	SRSF7	TM020270.00	Zinc finger CCCH domain-containing protein 42	NA
1-CCYCGTCG	STREME-1	2.1e-8	pm1_04:880374|880703	10.07	tp	0	down_stream	SF	SRSF7	TM040042.00	peptidyl prolyl cis-trans isomerase Cyclophilin, putative	NA
1-CCYCGTCG	STREME-1	2.1e-8	pm1_02:1442248|1442436	10.07	tp	0	down_stream	SF	SRSF7	TM020270.00	Zinc finger CCCH domain-containing protein 42	NA
1-CCYCGTCG	STREME-1	2.1e-8	pm1_02:1442248|1442436	10.07	tp	0	down_stream	SF	SRSF7	TM040042.00	peptidyl prolyl cis-trans isomerase Cyclophilin, putative	NA
1-CCYCGTCG	STREME-1	2.1e-8	pm1_02:2954874|2955488(+)	10.07	tp	0	down_stream	SF	SRSF7	TM020270.00	Zinc finger CCCH domain-containing protein 42	NA
1-CCYCGTCG	STREME-1	2.1e-8	pm1_02:2954874|2955488(+)	10.07	tp	0	down_stream	SF	SRSF7	TM040042.00	peptidyl prolyl cis-trans isomerase Cyclophilin, putative	NA
1-CCYCGTCG	STREME-1	2.1e-8	pm1_04:2619778|2620190(+)	10.03	tp	0	down_stream	SF	SRSF7	TM020270.00	Zinc finger CCCH domain-containing protein 42	NA
1-CCYCGTCG	STREME-1	2.1e-8	pm1_04:2619778|2620190(+)	10.03	tp	0	down_stream	SF	SRSF7	TM040042.00	peptidyl prolyl cis-trans isomerase Cyclophilin, putative	NA
1-CCYCGTCG	STREME-1	2.1e-8	pm1_04:2620037|2620181(+)	10.03	tp	0	down_stream	SF	SRSF7	TM020270.00	Zinc finger CCCH domain-containing protein 42	NA
1-CCYCGTCG	STREME-1	2.1e-8	pm1_04:2620037|2620181(+)	10.03	tp	0	down_stream	SF	SRSF7	TM040042.00	peptidyl prolyl cis-trans isomerase Cyclophilin, putative	NA
1-CCYCGTCG	STREME-1	2.1e-8	pm1_05:1568354|1568613(+)	9.92	tp	0	down_stream	SF	SRSF7	TM020270.00	Zinc finger CCCH domain-containing protein 42	NA
1-CCYCGTCG	STREME-1	2.1e-8	pm1_05:1568354|1568613(+)	9.92	tp	0	down_stream	SF	SRSF7	TM040042.00	peptidyl prolyl cis-trans isomerase Cyclophilin, putative	NA
1-CCYCGTCG	STREME-1	2.1e-8	pm1_03:2500187|2500489	9.92	tp	0	down_stream	SF	SRSF7	TM020270.00	Zinc finger CCCH domain-containing protein 42	NA
1-CCYCGTCG	STREME-1	2.1e-8	pm1_03:2500187|2500489	9.92	tp	0	down_stream	SF	SRSF7	TM040042.00	peptidyl prolyl cis-trans isomerase Cyclophilin, putative	NA
1-CCYCGTCG	STREME-1	2.1e-8	pm1_08:979368|979626	9.92	tp	0	down_stream	SF	SRSF7	TM020270.00	Zinc finger CCCH domain-containing protein 42	NA
1-CCYCGTCG	STREME-1	2.1e-8	pm1_08:979368|979626	9.92	tp	0	down_stream	SF	SRSF7	TM040042.00	peptidyl prolyl cis-trans isomerase Cyclophilin, putative	NA
1-CCYCGTCG	STREME-1	2.1e-8	pm1_02:381177|382162	9.92	tp	0	down_stream	SF	SRSF7	TM020270.00	Zinc finger CCCH domain-containing protein 42	NA
1-CCYCGTCG	STREME-1	2.1e-8	pm1_02:381177|382162	9.92	tp	0	down_stream	SF	SRSF7	TM040042.00	peptidyl prolyl cis-trans isomerase Cyclophilin, putative	NA
1-CCYCGTCG	STREME-1	2.1e-8	pm1_05:1153148|1153612(+)	9.92	tp	0	down_stream	SF	SRSF7	TM020270.00	Zinc finger CCCH domain-containing protein 42	NA
1-CCYCGTCG	STREME-1	2.1e-8	pm1_05:1153148|1153612(+)	9.92	tp	0	down_stream	SF	SRSF7	TM040042.00	peptidyl prolyl cis-trans isomerase Cyclophilin, putative	NA
1-CCYCGTCG	STREME-1	2.1e-8	pm1_01:1090668|1090993	9.92	tp	0	down_stream	SF	SRSF7	TM020270.00	Zinc finger CCCH domain-containing protein 42	NA
1-CCYCGTCG	STREME-1	2.1e-8	pm1_01:1090668|1090993	9.92	tp	0	down_stream	SF	SRSF7	TM040042.00	peptidyl prolyl cis-trans isomerase Cyclophilin, putative	NA
1-CCYCGTCG	STREME-1	2.1e-8	pm1_06:2202748|2203532(+)	9.92	tp	0	down_stream	SF	SRSF7	TM020270.00	Zinc finger CCCH domain-containing protein 42	NA
1-CCYCGTCG	STREME-1	2.1e-8	pm1_06:2202748|2203532(+)	9.92	tp	0	down_stream	SF	SRSF7	TM040042.00	peptidyl prolyl cis-trans isomerase Cyclophilin, putative	NA
1-CCYCGTCG	STREME-1	2.1e-8	pm1_05:2159908|2160104(+)	9.86	tp	0	down_stream	SF	SRSF7	TM020270.00	Zinc finger CCCH domain-containing protein 42	NA
1-CCYCGTCG	STREME-1	2.1e-8	pm1_05:2159908|2160104(+)	9.86	tp	0	down_stream	SF	SRSF7	TM040042.00	peptidyl prolyl cis-trans isomerase Cyclophilin, putative	NA
1-CCYCGTCG	STREME-1	2.1e-8	pm1_06:1847660|1848429	9.86	tp	0	down_stream	SF	SRSF7	TM020270.00	Zinc finger CCCH domain-containing protein 42	NA
1-CCYCGTCG	STREME-1	2.1e-8	pm1_06:1847660|1848429	9.86	tp	0	down_stream	SF	SRSF7	TM040042.00	peptidyl prolyl cis-trans isomerase Cyclophilin, putative	NA
1-CCYCGTCG	STREME-1	2.1e-8	pm1_03:1652671|1652984(+)	9.86	tp	0	down_stream	SF	SRSF7	TM020270.00	Zinc finger CCCH domain-containing protein 42	NA
1-CCYCGTCG	STREME-1	2.1e-8	pm1_03:1652671|1652984(+)	9.86	tp	0	down_stream	SF	SRSF7	TM040042.00	peptidyl prolyl cis-trans isomerase Cyclophilin, putative	NA
1-CCYCGTCG	STREME-1	2.1e-8	pm1_04:871939|872228(+)	9.86	tp	0	down_stream	SF	SRSF7	TM020270.00	Zinc finger CCCH domain-containing protein 42	NA
1-CCYCGTCG	STREME-1	2.1e-8	pm1_04:871939|872228(+)	9.86	tp	0	down_stream	SF	SRSF7	TM040042.00	peptidyl prolyl cis-trans isomerase Cyclophilin, putative	NA
1-CCYCGTCG	STREME-1	2.1e-8	pm1_04:1672593|1673065	9.86	tp	0	down_stream	SF	SRSF7	TM020270.00	Zinc finger CCCH domain-containing protein 42	NA
1-CCYCGTCG	STREME-1	2.1e-8	pm1_04:1672593|1673065	9.86	tp	0	down_stream	SF	SRSF7	TM040042.00	peptidyl prolyl cis-trans isomerase Cyclophilin, putative	NA
1-CCYCGTCG	STREME-1	2.1e-8	pm1_06:1847660|1847972	9.86	tp	1	down_stream	SF	SRSF7	TM020270.00	Zinc finger CCCH domain-containing protein 42	NA
1-CCYCGTCG	STREME-1	2.1e-8	pm1_06:1847660|1847972	9.86	tp	1	down_stream	SF	SRSF7	TM040042.00	peptidyl prolyl cis-trans isomerase Cyclophilin, putative	NA
1-CCYCGTCG	STREME-1	2.1e-8	pm1_04:1200193|1200513(+)	9.86	tp	1	down_stream	SF	SRSF7	TM020270.00	Zinc finger CCCH domain-containing protein 42	NA
1-CCYCGTCG	STREME-1	2.1e-8	pm1_04:1200193|1200513(+)	9.86	tp	1	down_stream	SF	SRSF7	TM040042.00	peptidyl prolyl cis-trans isomerase Cyclophilin, putative	NA
1-CCYCGTCG	STREME-1	2.1e-8	pm1_02:2906197|2906760(+)	9.85	tp	0	down_stream	SF	SRSF7	TM020270.00	Zinc finger CCCH domain-containing protein 42	NA
1-CCYCGTCG	STREME-1	2.1e-8	pm1_02:2906197|2906760(+)	9.85	tp	0	down_stream	SF	SRSF7	TM040042.00	peptidyl prolyl cis-trans isomerase Cyclophilin, putative	NA
1-CCYCGTCG	STREME-1	2.1e-8	pm1_07:519514|520090(+)	9.8	tp	0	down_stream	SF	SRSF7	TM020270.00	Zinc finger CCCH domain-containing protein 42	NA
1-CCYCGTCG	STREME-1	2.1e-8	pm1_07:519514|520090(+)	9.8	tp	0	down_stream	SF	SRSF7	TM040042.00	peptidyl prolyl cis-trans isomerase Cyclophilin, putative	NA
1-CCYCGTCG	STREME-1	2.1e-8	pm1_05:1661498|1661659(+)	9.8	tp	0	down_stream	SF	SRSF7	TM020270.00	Zinc finger CCCH domain-containing protein 42	NA
1-CCYCGTCG	STREME-1	2.1e-8	pm1_05:1661498|1661659(+)	9.8	tp	0	down_stream	SF	SRSF7	TM040042.00	peptidyl prolyl cis-trans isomerase Cyclophilin, putative	NA
1-CCYCGTCG	STREME-1	2.1e-8	pm1_08:149721|150000	9.8	tp	0	down_stream	SF	SRSF7	TM020270.00	Zinc finger CCCH domain-containing protein 42	NA
1-CCYCGTCG	STREME-1	2.1e-8	pm1_08:149721|150000	9.8	tp	0	down_stream	SF	SRSF7	TM040042.00	peptidyl prolyl cis-trans isomerase Cyclophilin, putative	NA
1-CCYCGTCG	STREME-1	2.1e-8	pm1_01:5434104|5434774	9.76	tp	0	down_stream	SF	SRSF7	TM020270.00	Zinc finger CCCH domain-containing protein 42	NA
1-CCYCGTCG	STREME-1	2.1e-8	pm1_01:5434104|5434774	9.76	tp	0	down_stream	SF	SRSF7	TM040042.00	peptidyl prolyl cis-trans isomerase Cyclophilin, putative	NA
1-CCYCGTCG	STREME-1	2.1e-8	pm1_04:946014|946727	9.76	tp	0	down_stream	SF	SRSF7	TM020270.00	Zinc finger CCCH domain-containing protein 42	NA
1-CCYCGTCG	STREME-1	2.1e-8	pm1_04:946014|946727	9.76	tp	0	down_stream	SF	SRSF7	TM040042.00	peptidyl prolyl cis-trans isomerase Cyclophilin, putative	NA
1-CCYCGTCG	STREME-1	2.1e-8	pm1_08:149868|150137	9.75	tp	0	down_stream	SF	SRSF7	TM020270.00	Zinc finger CCCH domain-containing protein 42	NA
1-CCYCGTCG	STREME-1	2.1e-8	pm1_08:149868|150137	9.75	tp	0	down_stream	SF	SRSF7	TM040042.00	peptidyl prolyl cis-trans isomerase Cyclophilin, putative	NA
1-CCYCGTCG	STREME-1	2.1e-8	pm1_07:846590|846826(+)	9.75	tp	0	down_stream	SF	SRSF7	TM020270.00	Zinc finger CCCH domain-containing protein 42	NA
1-CCYCGTCG	STREME-1	2.1e-8	pm1_07:846590|846826(+)	9.75	tp	0	down_stream	SF	SRSF7	TM040042.00	peptidyl prolyl cis-trans isomerase Cyclophilin, putative	NA
1-CCYCGTCG	STREME-1	2.1e-8	pm1_07:1130121|1130335	9.75	tp	0	down_stream	SF	SRSF7	TM020270.00	Zinc finger CCCH domain-containing protein 42	NA
1-CCYCGTCG	STREME-1	2.1e-8	pm1_07:1130121|1130335	9.75	tp	0	down_stream	SF	SRSF7	TM040042.00	peptidyl prolyl cis-trans isomerase Cyclophilin, putative	NA
1-CCYCGTCG	STREME-1	2.1e-8	pm1_01:6053655|6053936(+)	9.75	tp	0	down_stream	SF	SRSF7	TM020270.00	Zinc finger CCCH domain-containing protein 42	NA
1-CCYCGTCG	STREME-1	2.1e-8	pm1_01:6053655|6053936(+)	9.75	tp	0	down_stream	SF	SRSF7	TM040042.00	peptidyl prolyl cis-trans isomerase Cyclophilin, putative	NA
1-CCYCGTCG	STREME-1	2.1e-8	pm1_06:1384979|1386810	9.75	tp	0	down_stream	SF	SRSF7	TM020270.00	Zinc finger CCCH domain-containing protein 42	NA
1-CCYCGTCG	STREME-1	2.1e-8	pm1_06:1384979|1386810	9.75	tp	0	down_stream	SF	SRSF7	TM040042.00	peptidyl prolyl cis-trans isomerase Cyclophilin, putative	NA
1-CCYCGTCG	STREME-1	2.1e-8	pm1_05:2119720|2120013	9.75	tp	1	down_stream	SF	SRSF7	TM020270.00	Zinc finger CCCH domain-containing protein 42	NA
1-CCYCGTCG	STREME-1	2.1e-8	pm1_05:2119720|2120013	9.75	tp	1	down_stream	SF	SRSF7	TM040042.00	peptidyl prolyl cis-trans isomerase Cyclophilin, putative	NA
1-CCYCGTCG	STREME-1	2.1e-8	pm1_03:1053289|1053678(+)	9.69	tp	0	down_stream	SF	SRSF7	TM020270.00	Zinc finger CCCH domain-containing protein 42	NA
1-CCYCGTCG	STREME-1	2.1e-8	pm1_03:1053289|1053678(+)	9.69	tp	0	down_stream	SF	SRSF7	TM040042.00	peptidyl prolyl cis-trans isomerase Cyclophilin, putative	NA
1-CCYCGTCG	STREME-1	2.1e-8	pm1_04:2233871|2234218(+)	9.69	tp	0	down_stream	SF	SRSF7	TM020270.00	Zinc finger CCCH domain-containing protein 42	NA
1-CCYCGTCG	STREME-1	2.1e-8	pm1_04:2233871|2234218(+)	9.69	tp	0	down_stream	SF	SRSF7	TM040042.00	peptidyl prolyl cis-trans isomerase Cyclophilin, putative	NA
1-CCYCGTCG	STREME-1	2.1e-8	pm1_06:919072|919533	9.69	tp	0	down_stream	SF	SRSF7	TM020270.00	Zinc finger CCCH domain-containing protein 42	NA
1-CCYCGTCG	STREME-1	2.1e-8	pm1_06:919072|919533	9.69	tp	0	down_stream	SF	SRSF7	TM040042.00	peptidyl prolyl cis-trans isomerase Cyclophilin, putative	NA
1-CCYCGTCG	STREME-1	2.1e-8	pm1_06:919060|919488(+)	9.69	tp	0	down_stream	SF	SRSF7	TM020270.00	Zinc finger CCCH domain-containing protein 42	NA
1-CCYCGTCG	STREME-1	2.1e-8	pm1_06:919060|919488(+)	9.69	tp	0	down_stream	SF	SRSF7	TM040042.00	peptidyl prolyl cis-trans isomerase Cyclophilin, putative	NA
1-CCYCGTCG	STREME-1	2.1e-8	pm1_01:3488417|3488726	9.69	tp	1	down_stream	SF	SRSF7	TM020270.00	Zinc finger CCCH domain-containing protein 42	NA
1-CCYCGTCG	STREME-1	2.1e-8	pm1_01:3488417|3488726	9.69	tp	1	down_stream	SF	SRSF7	TM040042.00	peptidyl prolyl cis-trans isomerase Cyclophilin, putative	NA
1-CCYCGTCG	STREME-1	2.1e-8	pm1_01:1576071|1576248(+)	9.67	tp	0	down_stream	SF	SRSF7	TM020270.00	Zinc finger CCCH domain-containing protein 42	NA
1-CCYCGTCG	STREME-1	2.1e-8	pm1_01:1576071|1576248(+)	9.67	tp	0	down_stream	SF	SRSF7	TM040042.00	peptidyl prolyl cis-trans isomerase Cyclophilin, putative	NA
1-CCYCGTCG	STREME-1	2.1e-8	pm1_02:1266627|1266738	9.67	tp	0	down_stream	SF	SRSF7	TM020270.00	Zinc finger CCCH domain-containing protein 42	NA
1-CCYCGTCG	STREME-1	2.1e-8	pm1_02:1266627|1266738	9.67	tp	0	down_stream	SF	SRSF7	TM040042.00	peptidyl prolyl cis-trans isomerase Cyclophilin, putative	NA
1-CCYCGTCG	STREME-1	2.1e-8	pm1_04:153676|153809(+)	9.67	tp	0	down_stream	SF	SRSF7	TM020270.00	Zinc finger CCCH domain-containing protein 42	NA
1-CCYCGTCG	STREME-1	2.1e-8	pm1_04:153676|153809(+)	9.67	tp	0	down_stream	SF	SRSF7	TM040042.00	peptidyl prolyl cis-trans isomerase Cyclophilin, putative	NA
1-CCYCGTCG	STREME-1	2.1e-8	pm1_04:190711|190932	9.67	tp	0	down_stream	SF	SRSF7	TM020270.00	Zinc finger CCCH domain-containing protein 42	NA
1-CCYCGTCG	STREME-1	2.1e-8	pm1_04:190711|190932	9.67	tp	0	down_stream	SF	SRSF7	TM040042.00	peptidyl prolyl cis-trans isomerase Cyclophilin, putative	NA
1-CCYCGTCG	STREME-1	2.1e-8	pm1_02:558016|558993(+)	9.67	tp	0	down_stream	SF	SRSF7	TM020270.00	Zinc finger CCCH domain-containing protein 42	NA
1-CCYCGTCG	STREME-1	2.1e-8	pm1_02:558016|558993(+)	9.67	tp	0	down_stream	SF	SRSF7	TM040042.00	peptidyl prolyl cis-trans isomerase Cyclophilin, putative	NA
1-CCYCGTCG	STREME-1	2.1e-8	pm1_01:5797172|5797389	9.67	tp	0	down_stream	SF	SRSF7	TM020270.00	Zinc finger CCCH domain-containing protein 42	NA
1-CCYCGTCG	STREME-1	2.1e-8	pm1_01:5797172|5797389	9.67	tp	0	down_stream	SF	SRSF7	TM040042.00	peptidyl prolyl cis-trans isomerase Cyclophilin, putative	NA
1-CCYCGTCG	STREME-1	2.1e-8	pm1_06:694037|694454(+)	9.67	tp	0	down_stream	SF	SRSF7	TM020270.00	Zinc finger CCCH domain-containing protein 42	NA
1-CCYCGTCG	STREME-1	2.1e-8	pm1_06:694037|694454(+)	9.67	tp	0	down_stream	SF	SRSF7	TM040042.00	peptidyl prolyl cis-trans isomerase Cyclophilin, putative	NA
1-CCYCGTCG	STREME-1	2.1e-8	pm1_01:5119019|5119342	9.65	tp	0	down_stream	SF	SRSF7	TM020270.00	Zinc finger CCCH domain-containing protein 42	NA
1-CCYCGTCG	STREME-1	2.1e-8	pm1_01:5119019|5119342	9.65	tp	0	down_stream	SF	SRSF7	TM040042.00	peptidyl prolyl cis-trans isomerase Cyclophilin, putative	NA
1-CCYCGTCG	STREME-1	2.1e-8	pm1_04:964708|964974(+)	9.65	tp	0	down_stream	SF	SRSF7	TM020270.00	Zinc finger CCCH domain-containing protein 42	NA
1-CCYCGTCG	STREME-1	2.1e-8	pm1_04:964708|964974(+)	9.65	tp	0	down_stream	SF	SRSF7	TM040042.00	peptidyl prolyl cis-trans isomerase Cyclophilin, putative	NA
1-CCYCGTCG	STREME-1	2.1e-8	pm1_02:2776694|2776954(+)	9.65	tp	0	down_stream	SF	SRSF7	TM020270.00	Zinc finger CCCH domain-containing protein 42	NA
1-CCYCGTCG	STREME-1	2.1e-8	pm1_02:2776694|2776954(+)	9.65	tp	0	down_stream	SF	SRSF7	TM040042.00	peptidyl prolyl cis-trans isomerase Cyclophilin, putative	NA
1-CCYCGTCG	STREME-1	2.1e-8	pm1_02:2776676|2776954(+)	9.65	tp	0	down_stream	SF	SRSF7	TM020270.00	Zinc finger CCCH domain-containing protein 42	NA
1-CCYCGTCG	STREME-1	2.1e-8	pm1_02:2776676|2776954(+)	9.65	tp	0	down_stream	SF	SRSF7	TM040042.00	peptidyl prolyl cis-trans isomerase Cyclophilin, putative	NA
1-CCYCGTCG	STREME-1	2.1e-8	pm1_02:2862158|2862472(+)	9.65	tp	0	down_stream	SF	SRSF7	TM020270.00	Zinc finger CCCH domain-containing protein 42	NA
1-CCYCGTCG	STREME-1	2.1e-8	pm1_02:2862158|2862472(+)	9.65	tp	0	down_stream	SF	SRSF7	TM040042.00	peptidyl prolyl cis-trans isomerase Cyclophilin, putative	NA
1-CCYCGTCG	STREME-1	2.1e-8	pm1_03:541846|542559	9.65	tp	0	down_stream	SF	SRSF7	TM020270.00	Zinc finger CCCH domain-containing protein 42	NA
1-CCYCGTCG	STREME-1	2.1e-8	pm1_03:541846|542559	9.65	tp	0	down_stream	SF	SRSF7	TM040042.00	peptidyl prolyl cis-trans isomerase Cyclophilin, putative	NA
1-CCYCGTCG	STREME-1	2.1e-8	pm1_02:3656300|3656826(+)	9.65	tp	0	down_stream	SF	SRSF7	TM020270.00	Zinc finger CCCH domain-containing protein 42	NA
1-CCYCGTCG	STREME-1	2.1e-8	pm1_02:3656300|3656826(+)	9.65	tp	0	down_stream	SF	SRSF7	TM040042.00	peptidyl prolyl cis-trans isomerase Cyclophilin, putative	NA
1-CCYCGTCG	STREME-1	2.1e-8	pm1_02:2862197|2862472(+)	9.65	tp	0	down_stream	SF	SRSF7	TM020270.00	Zinc finger CCCH domain-containing protein 42	NA
1-CCYCGTCG	STREME-1	2.1e-8	pm1_02:2862197|2862472(+)	9.65	tp	0	down_stream	SF	SRSF7	TM040042.00	peptidyl prolyl cis-trans isomerase Cyclophilin, putative	NA
1-CCYCGTCG	STREME-1	2.1e-8	pm1_08:1260820|1261169	9.65	tp	1	down_stream	SF	SRSF7	TM020270.00	Zinc finger CCCH domain-containing protein 42	NA
1-CCYCGTCG	STREME-1	2.1e-8	pm1_08:1260820|1261169	9.65	tp	1	down_stream	SF	SRSF7	TM040042.00	peptidyl prolyl cis-trans isomerase Cyclophilin, putative	NA
1-CCYCGTCG	STREME-1	2.1e-8	pm1_02:1952088|1952558	9.65	tp	1	down_stream	SF	SRSF7	TM020270.00	Zinc finger CCCH domain-containing protein 42	NA
1-CCYCGTCG	STREME-1	2.1e-8	pm1_02:1952088|1952558	9.65	tp	1	down_stream	SF	SRSF7	TM040042.00	peptidyl prolyl cis-trans isomerase Cyclophilin, putative	NA
1-CCYCGTCG	STREME-1	2.1e-8	pm1_04:153500|153880	9.56	tp	0	down_stream	SF	SRSF7	TM020270.00	Zinc finger CCCH domain-containing protein 42	NA
1-CCYCGTCG	STREME-1	2.1e-8	pm1_04:153500|153880	9.56	tp	0	down_stream	SF	SRSF7	TM040042.00	peptidyl prolyl cis-trans isomerase Cyclophilin, putative	NA
1-CCYCGTCG	STREME-1	2.1e-8	pm1_03:946035|946527	9.56	tp	0	down_stream	SF	SRSF7	TM020270.00	Zinc finger CCCH domain-containing protein 42	NA
1-CCYCGTCG	STREME-1	2.1e-8	pm1_03:946035|946527	9.56	tp	0	down_stream	SF	SRSF7	TM040042.00	peptidyl prolyl cis-trans isomerase Cyclophilin, putative	NA
1-CCYCGTCG	STREME-1	2.1e-8	pm1_06:1856319|1856900	9.53	tp	0	down_stream	SF	SRSF7	TM020270.00	Zinc finger CCCH domain-containing protein 42	NA
1-CCYCGTCG	STREME-1	2.1e-8	pm1_06:1856319|1856900	9.53	tp	0	down_stream	SF	SRSF7	TM040042.00	peptidyl prolyl cis-trans isomerase Cyclophilin, putative	NA
1-CCYCGTCG	STREME-1	2.1e-8	pm1_04:2620297|2620507(+)	9.49	tp	0	down_stream	SF	SRSF7	TM020270.00	Zinc finger CCCH domain-containing protein 42	NA
1-CCYCGTCG	STREME-1	2.1e-8	pm1_04:2620297|2620507(+)	9.49	tp	0	down_stream	SF	SRSF7	TM040042.00	peptidyl prolyl cis-trans isomerase Cyclophilin, putative	NA
1-CCYCGTCG	STREME-1	2.1e-8	pm1_04:719800|720165(+)	9.49	tp	0	down_stream	SF	SRSF7	TM020270.00	Zinc finger CCCH domain-containing protein 42	NA
1-CCYCGTCG	STREME-1	2.1e-8	pm1_04:719800|720165(+)	9.49	tp	0	down_stream	SF	SRSF7	TM040042.00	peptidyl prolyl cis-trans isomerase Cyclophilin, putative	NA
1-CCYCGTCG	STREME-1	2.1e-8	pm1_01:2332439|2332627	9.49	tp	1	down_stream	SF	SRSF7	TM020270.00	Zinc finger CCCH domain-containing protein 42	NA
1-CCYCGTCG	STREME-1	2.1e-8	pm1_01:2332439|2332627	9.49	tp	1	down_stream	SF	SRSF7	TM040042.00	peptidyl prolyl cis-trans isomerase Cyclophilin, putative	NA
1-CCYCGTCG	STREME-1	2.1e-8	pm1_03:2189866|2190136	9.46	tp	0	down_stream	SF	SRSF7	TM020270.00	Zinc finger CCCH domain-containing protein 42	NA
1-CCYCGTCG	STREME-1	2.1e-8	pm1_03:2189866|2190136	9.46	tp	0	down_stream	SF	SRSF7	TM040042.00	peptidyl prolyl cis-trans isomerase Cyclophilin, putative	NA
1-CCYCGTCG	STREME-1	2.1e-8	pm1_02:4687031|4687361(+)	9.46	tp	0	down_stream	SF	SRSF7	TM020270.00	Zinc finger CCCH domain-containing protein 42	NA
1-CCYCGTCG	STREME-1	2.1e-8	pm1_02:4687031|4687361(+)	9.46	tp	0	down_stream	SF	SRSF7	TM040042.00	peptidyl prolyl cis-trans isomerase Cyclophilin, putative	NA
1-CCYCGTCG	STREME-1	2.1e-8	pm1_05:684487|684998(+)	9.46	tp	0	down_stream	SF	SRSF7	TM020270.00	Zinc finger CCCH domain-containing protein 42	NA
1-CCYCGTCG	STREME-1	2.1e-8	pm1_05:684487|684998(+)	9.46	tp	0	down_stream	SF	SRSF7	TM040042.00	peptidyl prolyl cis-trans isomerase Cyclophilin, putative	NA
1-CCYCGTCG	STREME-1	2.1e-8	pm1_05:684760|684998(+)	9.46	tp	0	down_stream	SF	SRSF7	TM020270.00	Zinc finger CCCH domain-containing protein 42	NA
1-CCYCGTCG	STREME-1	2.1e-8	pm1_05:684760|684998(+)	9.46	tp	0	down_stream	SF	SRSF7	TM040042.00	peptidyl prolyl cis-trans isomerase Cyclophilin, putative	NA
1-CCYCGTCG	STREME-1	2.1e-8	pm1_03:2891608|2892130	9.46	tp	1	down_stream	SF	SRSF7	TM020270.00	Zinc finger CCCH domain-containing protein 42	NA
1-CCYCGTCG	STREME-1	2.1e-8	pm1_03:2891608|2892130	9.46	tp	1	down_stream	SF	SRSF7	TM040042.00	peptidyl prolyl cis-trans isomerase Cyclophilin, putative	NA
1-CCYCGTCG	STREME-1	2.1e-8	pm1_05:2496929|2497587	9.45	tp	0	down_stream	SF	SRSF7	TM020270.00	Zinc finger CCCH domain-containing protein 42	NA
1-CCYCGTCG	STREME-1	2.1e-8	pm1_05:2496929|2497587	9.45	tp	0	down_stream	SF	SRSF7	TM040042.00	peptidyl prolyl cis-trans isomerase Cyclophilin, putative	NA
1-CCYCGTCG	STREME-1	2.1e-8	pm1_03:543435|543776(+)	9.45	tp	0	down_stream	SF	SRSF7	TM020270.00	Zinc finger CCCH domain-containing protein 42	NA
1-CCYCGTCG	STREME-1	2.1e-8	pm1_03:543435|543776(+)	9.45	tp	0	down_stream	SF	SRSF7	TM040042.00	peptidyl prolyl cis-trans isomerase Cyclophilin, putative	NA
1-CCYCGTCG	STREME-1	2.1e-8	pm1_08:477458|477634(+)	9.45	tp	0	down_stream	SF	SRSF7	TM020270.00	Zinc finger CCCH domain-containing protein 42	NA
1-CCYCGTCG	STREME-1	2.1e-8	pm1_08:477458|477634(+)	9.45	tp	0	down_stream	SF	SRSF7	TM040042.00	peptidyl prolyl cis-trans isomerase Cyclophilin, putative	NA
1-CCYCGTCG	STREME-1	2.1e-8	pm1_06:2209302|2209570(+)	9.44	tp	0	down_stream	SF	SRSF7	TM020270.00	Zinc finger CCCH domain-containing protein 42	NA
1-CCYCGTCG	STREME-1	2.1e-8	pm1_06:2209302|2209570(+)	9.44	tp	0	down_stream	SF	SRSF7	TM040042.00	peptidyl prolyl cis-trans isomerase Cyclophilin, putative	NA
1-CCYCGTCG	STREME-1	2.1e-8	pm1_06:546793|546950	9.44	tp	0	down_stream	SF	SRSF7	TM020270.00	Zinc finger CCCH domain-containing protein 42	NA
1-CCYCGTCG	STREME-1	2.1e-8	pm1_06:546793|546950	9.44	tp	0	down_stream	SF	SRSF7	TM040042.00	peptidyl prolyl cis-trans isomerase Cyclophilin, putative	NA
1-CCYCGTCG	STREME-1	2.1e-8	pm1_01:829553|829764	9.44	tp	0	down_stream	SF	SRSF7	TM020270.00	Zinc finger CCCH domain-containing protein 42	NA
1-CCYCGTCG	STREME-1	2.1e-8	pm1_01:829553|829764	9.44	tp	0	down_stream	SF	SRSF7	TM040042.00	peptidyl prolyl cis-trans isomerase Cyclophilin, putative	NA
1-CCYCGTCG	STREME-1	2.1e-8	pm1_01:829553|829692	9.44	tp	1	down_stream	SF	SRSF7	TM020270.00	Zinc finger CCCH domain-containing protein 42	NA
1-CCYCGTCG	STREME-1	2.1e-8	pm1_01:829553|829692	9.44	tp	1	down_stream	SF	SRSF7	TM040042.00	peptidyl prolyl cis-trans isomerase Cyclophilin, putative	NA
1-CCYCGTCG	STREME-1	2.1e-8	pm1_03:202032|202295	9.42	tp	0	down_stream	SF	SRSF7	TM020270.00	Zinc finger CCCH domain-containing protein 42	NA
1-CCYCGTCG	STREME-1	2.1e-8	pm1_03:202032|202295	9.42	tp	0	down_stream	SF	SRSF7	TM040042.00	peptidyl prolyl cis-trans isomerase Cyclophilin, putative	NA
1-CCYCGTCG	STREME-1	2.1e-8	pm1_03:202037|202237	9.42	tp	0	down_stream	SF	SRSF7	TM020270.00	Zinc finger CCCH domain-containing protein 42	NA
1-CCYCGTCG	STREME-1	2.1e-8	pm1_03:202037|202237	9.42	tp	0	down_stream	SF	SRSF7	TM040042.00	peptidyl prolyl cis-trans isomerase Cyclophilin, putative	NA
1-CCYCGTCG	STREME-1	2.1e-8	pm1_01:2212157|2212353(+)	9.41	tp	0	down_stream	SF	SRSF7	TM020270.00	Zinc finger CCCH domain-containing protein 42	NA
1-CCYCGTCG	STREME-1	2.1e-8	pm1_01:2212157|2212353(+)	9.41	tp	0	down_stream	SF	SRSF7	TM040042.00	peptidyl prolyl cis-trans isomerase Cyclophilin, putative	NA
1-CCYCGTCG	STREME-1	2.1e-8	pm1_04:2447727|2448052	9.41	tp	0	down_stream	SF	SRSF7	TM020270.00	Zinc finger CCCH domain-containing protein 42	NA
1-CCYCGTCG	STREME-1	2.1e-8	pm1_04:2447727|2448052	9.41	tp	0	down_stream	SF	SRSF7	TM040042.00	peptidyl prolyl cis-trans isomerase Cyclophilin, putative	NA
1-CCYCGTCG	STREME-1	2.1e-8	pm1_02:1214127|1214237	9.41	tp	0	down_stream	SF	SRSF7	TM020270.00	Zinc finger CCCH domain-containing protein 42	NA
1-CCYCGTCG	STREME-1	2.1e-8	pm1_02:1214127|1214237	9.41	tp	0	down_stream	SF	SRSF7	TM040042.00	peptidyl prolyl cis-trans isomerase Cyclophilin, putative	NA
1-CCYCGTCG	STREME-1	2.1e-8	pm1_02:833989|834199	9.41	tp	0	down_stream	SF	SRSF7	TM020270.00	Zinc finger CCCH domain-containing protein 42	NA
1-CCYCGTCG	STREME-1	2.1e-8	pm1_02:833989|834199	9.41	tp	0	down_stream	SF	SRSF7	TM040042.00	peptidyl prolyl cis-trans isomerase Cyclophilin, putative	NA
1-CCYCGTCG	STREME-1	2.1e-8	pm1_06:1476798|1476909(+)	9.35	tp	0	down_stream	SF	SRSF7	TM020270.00	Zinc finger CCCH domain-containing protein 42	NA
1-CCYCGTCG	STREME-1	2.1e-8	pm1_06:1476798|1476909(+)	9.35	tp	0	down_stream	SF	SRSF7	TM040042.00	peptidyl prolyl cis-trans isomerase Cyclophilin, putative	NA
1-CCYCGTCG	STREME-1	2.1e-8	pm1_06:2944200|2944489	9.35	tp	0	down_stream	SF	SRSF7	TM020270.00	Zinc finger CCCH domain-containing protein 42	NA
1-CCYCGTCG	STREME-1	2.1e-8	pm1_06:2944200|2944489	9.35	tp	0	down_stream	SF	SRSF7	TM040042.00	peptidyl prolyl cis-trans isomerase Cyclophilin, putative	NA
1-CCYCGTCG	STREME-1	2.1e-8	pm1_08:1148799|1149335	9.35	tp	0	down_stream	SF	SRSF7	TM020270.00	Zinc finger CCCH domain-containing protein 42	NA
1-CCYCGTCG	STREME-1	2.1e-8	pm1_08:1148799|1149335	9.35	tp	0	down_stream	SF	SRSF7	TM040042.00	peptidyl prolyl cis-trans isomerase Cyclophilin, putative	NA
1-CCYCGTCG	STREME-1	2.1e-8	pm1_01:524005|524287(+)	9.35	tp	1	down_stream	SF	SRSF7	TM020270.00	Zinc finger CCCH domain-containing protein 42	NA
1-CCYCGTCG	STREME-1	2.1e-8	pm1_01:524005|524287(+)	9.35	tp	1	down_stream	SF	SRSF7	TM040042.00	peptidyl prolyl cis-trans isomerase Cyclophilin, putative	NA
1-CCYCGTCG	STREME-1	2.1e-8	pm1_04:3113172|3113427(+)	9.35	tp	1	down_stream	SF	SRSF7	TM020270.00	Zinc finger CCCH domain-containing protein 42	NA
1-CCYCGTCG	STREME-1	2.1e-8	pm1_04:3113172|3113427(+)	9.35	tp	1	down_stream	SF	SRSF7	TM040042.00	peptidyl prolyl cis-trans isomerase Cyclophilin, putative	NA
1-CCYCGTCG	STREME-1	2.1e-8	pm1_10:249678|250280	9.28	tp	0	down_stream	SF	SRSF7	TM020270.00	Zinc finger CCCH domain-containing protein 42	NA
1-CCYCGTCG	STREME-1	2.1e-8	pm1_10:249678|250280	9.28	tp	0	down_stream	SF	SRSF7	TM040042.00	peptidyl prolyl cis-trans isomerase Cyclophilin, putative	NA
1-CCYCGTCG	STREME-1	2.1e-8	pm1_02:3457741|3458180(+)	9.27	tp	0	down_stream	SF	SRSF7	TM020270.00	Zinc finger CCCH domain-containing protein 42	NA
1-CCYCGTCG	STREME-1	2.1e-8	pm1_02:3457741|3458180(+)	9.27	tp	0	down_stream	SF	SRSF7	TM040042.00	peptidyl prolyl cis-trans isomerase Cyclophilin, putative	NA
1-CCYCGTCG	STREME-1	2.1e-8	pm1_02:3803924|3804479	9.27	tp	0	down_stream	SF	SRSF7	TM020270.00	Zinc finger CCCH domain-containing protein 42	NA
1-CCYCGTCG	STREME-1	2.1e-8	pm1_02:3803924|3804479	9.27	tp	0	down_stream	SF	SRSF7	TM040042.00	peptidyl prolyl cis-trans isomerase Cyclophilin, putative	NA
1-CCYCGTCG	STREME-1	2.1e-8	pm1_07:977788|978259(+)	9.27	tp	0	down_stream	SF	SRSF7	TM020270.00	Zinc finger CCCH domain-containing protein 42	NA
1-CCYCGTCG	STREME-1	2.1e-8	pm1_07:977788|978259(+)	9.27	tp	0	down_stream	SF	SRSF7	TM040042.00	peptidyl prolyl cis-trans isomerase Cyclophilin, putative	NA
1-CCYCGTCG	STREME-1	2.1e-8	pm1_07:977933|978259(+)	9.27	tp	0	down_stream	SF	SRSF7	TM020270.00	Zinc finger CCCH domain-containing protein 42	NA
1-CCYCGTCG	STREME-1	2.1e-8	pm1_07:977933|978259(+)	9.27	tp	0	down_stream	SF	SRSF7	TM040042.00	peptidyl prolyl cis-trans isomerase Cyclophilin, putative	NA
1-CCYCGTCG	STREME-1	2.1e-8	pm1_07:977808|978259(+)	9.27	tp	0	down_stream	SF	SRSF7	TM020270.00	Zinc finger CCCH domain-containing protein 42	NA
1-CCYCGTCG	STREME-1	2.1e-8	pm1_07:977808|978259(+)	9.27	tp	0	down_stream	SF	SRSF7	TM040042.00	peptidyl prolyl cis-trans isomerase Cyclophilin, putative	NA
1-CCYCGTCG	STREME-1	2.1e-8	pm1_05:2341838|2342199(+)	9.27	tp	0	down_stream	SF	SRSF7	TM020270.00	Zinc finger CCCH domain-containing protein 42	NA
1-CCYCGTCG	STREME-1	2.1e-8	pm1_05:2341838|2342199(+)	9.27	tp	0	down_stream	SF	SRSF7	TM040042.00	peptidyl prolyl cis-trans isomerase Cyclophilin, putative	NA
1-CCYCGTCG	STREME-1	2.1e-8	pm1_05:2341875|2342199(+)	9.27	tp	0	down_stream	SF	SRSF7	TM020270.00	Zinc finger CCCH domain-containing protein 42	NA
1-CCYCGTCG	STREME-1	2.1e-8	pm1_05:2341875|2342199(+)	9.27	tp	0	down_stream	SF	SRSF7	TM040042.00	peptidyl prolyl cis-trans isomerase Cyclophilin, putative	NA
1-CCYCGTCG	STREME-1	2.1e-8	pm1_02:3210754|3210896(+)	9.26	tp	0	down_stream	SF	SRSF7	TM020270.00	Zinc finger CCCH domain-containing protein 42	NA
1-CCYCGTCG	STREME-1	2.1e-8	pm1_02:3210754|3210896(+)	9.26	tp	0	down_stream	SF	SRSF7	TM040042.00	peptidyl prolyl cis-trans isomerase Cyclophilin, putative	NA
1-CCYCGTCG	STREME-1	2.1e-8	pm1_02:593884|594093	9.26	tp	0	down_stream	SF	SRSF7	TM020270.00	Zinc finger CCCH domain-containing protein 42	NA
1-CCYCGTCG	STREME-1	2.1e-8	pm1_02:593884|594093	9.26	tp	0	down_stream	SF	SRSF7	TM040042.00	peptidyl prolyl cis-trans isomerase Cyclophilin, putative	NA
1-CCYCGTCG	STREME-1	2.1e-8	pm1_05:2187599|2188184	9.26	tp	0	down_stream	SF	SRSF7	TM020270.00	Zinc finger CCCH domain-containing protein 42	NA
1-CCYCGTCG	STREME-1	2.1e-8	pm1_05:2187599|2188184	9.26	tp	0	down_stream	SF	SRSF7	TM040042.00	peptidyl prolyl cis-trans isomerase Cyclophilin, putative	NA
1-CCYCGTCG	STREME-1	2.1e-8	pm1_04:3037415|3037968(+)	9.2	tp	0	down_stream	SF	SRSF7	TM020270.00	Zinc finger CCCH domain-containing protein 42	NA
1-CCYCGTCG	STREME-1	2.1e-8	pm1_04:3037415|3037968(+)	9.2	tp	0	down_stream	SF	SRSF7	TM040042.00	peptidyl prolyl cis-trans isomerase Cyclophilin, putative	NA
1-CCYCGTCG	STREME-1	2.1e-8	pm1_07:1347781|1348048(+)	9.2	tp	0	down_stream	SF	SRSF7	TM020270.00	Zinc finger CCCH domain-containing protein 42	NA
1-CCYCGTCG	STREME-1	2.1e-8	pm1_07:1347781|1348048(+)	9.2	tp	0	down_stream	SF	SRSF7	TM040042.00	peptidyl prolyl cis-trans isomerase Cyclophilin, putative	NA
1-CCYCGTCG	STREME-1	2.1e-8	pm1_01:3996377|3996556	9.2	tp	0	down_stream	SF	SRSF7	TM020270.00	Zinc finger CCCH domain-containing protein 42	NA
1-CCYCGTCG	STREME-1	2.1e-8	pm1_01:3996377|3996556	9.2	tp	0	down_stream	SF	SRSF7	TM040042.00	peptidyl prolyl cis-trans isomerase Cyclophilin, putative	NA
1-CCYCGTCG	STREME-1	2.1e-8	pm1_05:1921295|1921687	9.2	tp	0	down_stream	SF	SRSF7	TM020270.00	Zinc finger CCCH domain-containing protein 42	NA
1-CCYCGTCG	STREME-1	2.1e-8	pm1_05:1921295|1921687	9.2	tp	0	down_stream	SF	SRSF7	TM040042.00	peptidyl prolyl cis-trans isomerase Cyclophilin, putative	NA
1-CCYCGTCG	STREME-1	2.1e-8	pm1_07:1683804|1684165	9.2	tp	0	down_stream	SF	SRSF7	TM020270.00	Zinc finger CCCH domain-containing protein 42	NA
1-CCYCGTCG	STREME-1	2.1e-8	pm1_07:1683804|1684165	9.2	tp	0	down_stream	SF	SRSF7	TM040042.00	peptidyl prolyl cis-trans isomerase Cyclophilin, putative	NA
1-CCYCGTCG	STREME-1	2.1e-8	pm1_06:550568|551473(+)	9.18	tp	1	down_stream	SF	SRSF7	TM020270.00	Zinc finger CCCH domain-containing protein 42	NA
1-CCYCGTCG	STREME-1	2.1e-8	pm1_06:550568|551473(+)	9.18	tp	1	down_stream	SF	SRSF7	TM040042.00	peptidyl prolyl cis-trans isomerase Cyclophilin, putative	NA
1-CCYCGTCG	STREME-1	2.1e-8	pm1_08:652216|652601	9.17	tp	0	down_stream	SF	SRSF7	TM020270.00	Zinc finger CCCH domain-containing protein 42	NA
1-CCYCGTCG	STREME-1	2.1e-8	pm1_08:652216|652601	9.17	tp	0	down_stream	SF	SRSF7	TM040042.00	peptidyl prolyl cis-trans isomerase Cyclophilin, putative	NA
1-CCYCGTCG	STREME-1	2.1e-8	pm1_06:1315639|1316488	9.17	tp	0	down_stream	SF	SRSF7	TM020270.00	Zinc finger CCCH domain-containing protein 42	NA
1-CCYCGTCG	STREME-1	2.1e-8	pm1_06:1315639|1316488	9.17	tp	0	down_stream	SF	SRSF7	TM040042.00	peptidyl prolyl cis-trans isomerase Cyclophilin, putative	NA
1-CCYCGTCG	STREME-1	2.1e-8	pm1_02:2515065|2515188	9.17	tp	0	down_stream	SF	SRSF7	TM020270.00	Zinc finger CCCH domain-containing protein 42	NA
1-CCYCGTCG	STREME-1	2.1e-8	pm1_02:2515065|2515188	9.17	tp	0	down_stream	SF	SRSF7	TM040042.00	peptidyl prolyl cis-trans isomerase Cyclophilin, putative	NA
1-CCYCGTCG	STREME-1	2.1e-8	pm1_02:2432624|2432852(+)	9.13	tp	1	down_stream	SF	SRSF7	TM020270.00	Zinc finger CCCH domain-containing protein 42	NA
1-CCYCGTCG	STREME-1	2.1e-8	pm1_02:2432624|2432852(+)	9.13	tp	1	down_stream	SF	SRSF7	TM040042.00	peptidyl prolyl cis-trans isomerase Cyclophilin, putative	NA
1-CCYCGTCG	STREME-1	2.1e-8	pm1_01:2820704|2821217	9.12	tp	0	down_stream	SF	SRSF7	TM020270.00	Zinc finger CCCH domain-containing protein 42	NA
1-CCYCGTCG	STREME-1	2.1e-8	pm1_01:2820704|2821217	9.12	tp	0	down_stream	SF	SRSF7	TM040042.00	peptidyl prolyl cis-trans isomerase Cyclophilin, putative	NA
1-CCYCGTCG	STREME-1	2.1e-8	pm1_02:3245338|3245651	9.12	tp	0	down_stream	SF	SRSF7	TM020270.00	Zinc finger CCCH domain-containing protein 42	NA
1-CCYCGTCG	STREME-1	2.1e-8	pm1_02:3245338|3245651	9.12	tp	0	down_stream	SF	SRSF7	TM040042.00	peptidyl prolyl cis-trans isomerase Cyclophilin, putative	NA
1-CCYCGTCG	STREME-1	2.1e-8	pm1_01:2820704|2821088	9.12	tp	0	down_stream	SF	SRSF7	TM020270.00	Zinc finger CCCH domain-containing protein 42	NA
1-CCYCGTCG	STREME-1	2.1e-8	pm1_01:2820704|2821088	9.12	tp	0	down_stream	SF	SRSF7	TM040042.00	peptidyl prolyl cis-trans isomerase Cyclophilin, putative	NA
1-CCYCGTCG	STREME-1	2.1e-8	pm1_02:3703460|3703842(+)	9.12	tp	0	down_stream	SF	SRSF7	TM020270.00	Zinc finger CCCH domain-containing protein 42	NA
1-CCYCGTCG	STREME-1	2.1e-8	pm1_02:3703460|3703842(+)	9.12	tp	0	down_stream	SF	SRSF7	TM040042.00	peptidyl prolyl cis-trans isomerase Cyclophilin, putative	NA
1-CCYCGTCG	STREME-1	2.1e-8	pm1_04:2476361|2476641	9.12	tp	0	down_stream	SF	SRSF7	TM020270.00	Zinc finger CCCH domain-containing protein 42	NA
1-CCYCGTCG	STREME-1	2.1e-8	pm1_04:2476361|2476641	9.12	tp	0	down_stream	SF	SRSF7	TM040042.00	peptidyl prolyl cis-trans isomerase Cyclophilin, putative	NA
1-CCYCGTCG	STREME-1	2.1e-8	pm1_01:2820704|2821081	9.12	tp	0	down_stream	SF	SRSF7	TM020270.00	Zinc finger CCCH domain-containing protein 42	NA
1-CCYCGTCG	STREME-1	2.1e-8	pm1_01:2820704|2821081	9.12	tp	0	down_stream	SF	SRSF7	TM040042.00	peptidyl prolyl cis-trans isomerase Cyclophilin, putative	NA
1-CCYCGTCG	STREME-1	2.1e-8	pm1_01:2820704|2820839	9.12	tp	0	down_stream	SF	SRSF7	TM020270.00	Zinc finger CCCH domain-containing protein 42	NA
1-CCYCGTCG	STREME-1	2.1e-8	pm1_01:2820704|2820839	9.12	tp	0	down_stream	SF	SRSF7	TM040042.00	peptidyl prolyl cis-trans isomerase Cyclophilin, putative	NA
1-CCYCGTCG	STREME-1	2.1e-8	pm1_03:1655574|1656026(+)	9.12	tp	0	down_stream	SF	SRSF7	TM020270.00	Zinc finger CCCH domain-containing protein 42	NA
1-CCYCGTCG	STREME-1	2.1e-8	pm1_03:1655574|1656026(+)	9.12	tp	0	down_stream	SF	SRSF7	TM040042.00	peptidyl prolyl cis-trans isomerase Cyclophilin, putative	NA
1-CCYCGTCG	STREME-1	2.1e-8	pm1_03:1933253|1934430(+)	9.12	tp	0	down_stream	SF	SRSF7	TM020270.00	Zinc finger CCCH domain-containing protein 42	NA
1-CCYCGTCG	STREME-1	2.1e-8	pm1_03:1933253|1934430(+)	9.12	tp	0	down_stream	SF	SRSF7	TM040042.00	peptidyl prolyl cis-trans isomerase Cyclophilin, putative	NA
1-CCYCGTCG	STREME-1	2.1e-8	pm1_07:846590|846952(+)	9.02	tp	0	down_stream	SF	SRSF7	TM020270.00	Zinc finger CCCH domain-containing protein 42	NA
1-CCYCGTCG	STREME-1	2.1e-8	pm1_07:846590|846952(+)	9.02	tp	0	down_stream	SF	SRSF7	TM040042.00	peptidyl prolyl cis-trans isomerase Cyclophilin, putative	NA
1-CCYCGTCG	STREME-1	2.1e-8	pm1_06:545093|545457(+)	9.02	tp	0	down_stream	SF	SRSF7	TM020270.00	Zinc finger CCCH domain-containing protein 42	NA
1-CCYCGTCG	STREME-1	2.1e-8	pm1_06:545093|545457(+)	9.02	tp	0	down_stream	SF	SRSF7	TM040042.00	peptidyl prolyl cis-trans isomerase Cyclophilin, putative	NA
1-CCYCGTCG	STREME-1	2.1e-8	pm1_07:846615|846952(+)	9.02	tp	0	down_stream	SF	SRSF7	TM020270.00	Zinc finger CCCH domain-containing protein 42	NA
1-CCYCGTCG	STREME-1	2.1e-8	pm1_07:846615|846952(+)	9.02	tp	0	down_stream	SF	SRSF7	TM040042.00	peptidyl prolyl cis-trans isomerase Cyclophilin, putative	NA
1-CCYCGTCG	STREME-1	2.1e-8	pm1_02:1274015|1274588	9.02	tp	0	down_stream	SF	SRSF7	TM020270.00	Zinc finger CCCH domain-containing protein 42	NA
1-CCYCGTCG	STREME-1	2.1e-8	pm1_02:1274015|1274588	9.02	tp	0	down_stream	SF	SRSF7	TM040042.00	peptidyl prolyl cis-trans isomerase Cyclophilin, putative	NA
1-CCYCGTCG	STREME-1	2.1e-8	pm1_07:846578|846952(+)	9.02	tp	0	down_stream	SF	SRSF7	TM020270.00	Zinc finger CCCH domain-containing protein 42	NA
1-CCYCGTCG	STREME-1	2.1e-8	pm1_07:846578|846952(+)	9.02	tp	0	down_stream	SF	SRSF7	TM040042.00	peptidyl prolyl cis-trans isomerase Cyclophilin, putative	NA
1-CCYCGTCG	STREME-1	2.1e-8	pm1_05:974084|974675(+)	9.02	tp	0	down_stream	SF	SRSF7	TM020270.00	Zinc finger CCCH domain-containing protein 42	NA
1-CCYCGTCG	STREME-1	2.1e-8	pm1_05:974084|974675(+)	9.02	tp	0	down_stream	SF	SRSF7	TM040042.00	peptidyl prolyl cis-trans isomerase Cyclophilin, putative	NA
1-CCYCGTCG	STREME-1	2.1e-8	pm1_01:1039319|1039561	9.02	tp	0	down_stream	SF	SRSF7	TM020270.00	Zinc finger CCCH domain-containing protein 42	NA
1-CCYCGTCG	STREME-1	2.1e-8	pm1_01:1039319|1039561	9.02	tp	0	down_stream	SF	SRSF7	TM040042.00	peptidyl prolyl cis-trans isomerase Cyclophilin, putative	NA
1-CCYCGTCG	STREME-1	2.1e-8	pm1_04:1928143|1928360(+)	9.02	tp	0	down_stream	SF	SRSF7	TM020270.00	Zinc finger CCCH domain-containing protein 42	NA
1-CCYCGTCG	STREME-1	2.1e-8	pm1_04:1928143|1928360(+)	9.02	tp	0	down_stream	SF	SRSF7	TM040042.00	peptidyl prolyl cis-trans isomerase Cyclophilin, putative	NA
1-CCYCGTCG	STREME-1	2.1e-8	pm1_01:1039319|1039564	9.02	tp	0	down_stream	SF	SRSF7	TM020270.00	Zinc finger CCCH domain-containing protein 42	NA
1-CCYCGTCG	STREME-1	2.1e-8	pm1_01:1039319|1039564	9.02	tp	0	down_stream	SF	SRSF7	TM040042.00	peptidyl prolyl cis-trans isomerase Cyclophilin, putative	NA
1-CCYCGTCG	STREME-1	2.1e-8	pm1_01:1039319|1039763	9.02	tp	0	down_stream	SF	SRSF7	TM020270.00	Zinc finger CCCH domain-containing protein 42	NA
1-CCYCGTCG	STREME-1	2.1e-8	pm1_01:1039319|1039763	9.02	tp	0	down_stream	SF	SRSF7	TM040042.00	peptidyl prolyl cis-trans isomerase Cyclophilin, putative	NA
1-CCYCGTCG	STREME-1	2.1e-8	pm1_04:379306|379654(+)	9.02	tp	0	down_stream	SF	SRSF7	TM020270.00	Zinc finger CCCH domain-containing protein 42	NA
1-CCYCGTCG	STREME-1	2.1e-8	pm1_04:379306|379654(+)	9.02	tp	0	down_stream	SF	SRSF7	TM040042.00	peptidyl prolyl cis-trans isomerase Cyclophilin, putative	NA
1-CCYCGTCG	STREME-1	2.1e-8	pm1_01:1047897|1048002(+)	9.02	tp	0	down_stream	SF	SRSF7	TM020270.00	Zinc finger CCCH domain-containing protein 42	NA
1-CCYCGTCG	STREME-1	2.1e-8	pm1_01:1047897|1048002(+)	9.02	tp	0	down_stream	SF	SRSF7	TM040042.00	peptidyl prolyl cis-trans isomerase Cyclophilin, putative	NA
1-CCYCGTCG	STREME-1	2.1e-8	pm1_01:2381378|2381772(+)	9.02	tp	0	down_stream	SF	SRSF7	TM020270.00	Zinc finger CCCH domain-containing protein 42	NA
1-CCYCGTCG	STREME-1	2.1e-8	pm1_01:2381378|2381772(+)	9.02	tp	0	down_stream	SF	SRSF7	TM040042.00	peptidyl prolyl cis-trans isomerase Cyclophilin, putative	NA
1-CCYCGTCG	STREME-1	2.1e-8	pm1_08:652419|652601	9	tp	0	down_stream	SF	SRSF7	TM020270.00	Zinc finger CCCH domain-containing protein 42	NA
1-CCYCGTCG	STREME-1	2.1e-8	pm1_08:652419|652601	9	tp	0	down_stream	SF	SRSF7	TM040042.00	peptidyl prolyl cis-trans isomerase Cyclophilin, putative	NA
1-CCYCGTCG	STREME-1	2.1e-8	pm1_03:1066351|1066877(+)	8.93	tp	0	down_stream	SF	SRSF7	TM020270.00	Zinc finger CCCH domain-containing protein 42	NA
1-CCYCGTCG	STREME-1	2.1e-8	pm1_03:1066351|1066877(+)	8.93	tp	0	down_stream	SF	SRSF7	TM040042.00	peptidyl prolyl cis-trans isomerase Cyclophilin, putative	NA
1-CCYCGTCG	STREME-1	2.1e-8	pm1_01:5627854|5628113(+)	8.93	tp	0	down_stream	SF	SRSF7	TM020270.00	Zinc finger CCCH domain-containing protein 42	NA
1-CCYCGTCG	STREME-1	2.1e-8	pm1_01:5627854|5628113(+)	8.93	tp	0	down_stream	SF	SRSF7	TM040042.00	peptidyl prolyl cis-trans isomerase Cyclophilin, putative	NA
1-CCYCGTCG	STREME-1	2.1e-8	pm1_10:103332|103700	8.93	tp	0	down_stream	SF	SRSF7	TM020270.00	Zinc finger CCCH domain-containing protein 42	NA
1-CCYCGTCG	STREME-1	2.1e-8	pm1_10:103332|103700	8.93	tp	0	down_stream	SF	SRSF7	TM040042.00	peptidyl prolyl cis-trans isomerase Cyclophilin, putative	NA
1-CCYCGTCG	STREME-1	2.1e-8	pm1_01:2331957|2332128(+)	8.93	tp	0	down_stream	SF	SRSF7	TM020270.00	Zinc finger CCCH domain-containing protein 42	NA
1-CCYCGTCG	STREME-1	2.1e-8	pm1_01:2331957|2332128(+)	8.93	tp	0	down_stream	SF	SRSF7	TM040042.00	peptidyl prolyl cis-trans isomerase Cyclophilin, putative	NA
1-CCYCGTCG	STREME-1	2.1e-8	pm1_03:202358|202622(+)	8.9	tp	0	down_stream	SF	SRSF7	TM020270.00	Zinc finger CCCH domain-containing protein 42	NA
1-CCYCGTCG	STREME-1	2.1e-8	pm1_03:202358|202622(+)	8.9	tp	0	down_stream	SF	SRSF7	TM040042.00	peptidyl prolyl cis-trans isomerase Cyclophilin, putative	NA
1-CCYCGTCG	STREME-1	2.1e-8	pm1_01:6293050|6293413(+)	8.9	tp	0	down_stream	SF	SRSF7	TM020270.00	Zinc finger CCCH domain-containing protein 42	NA
1-CCYCGTCG	STREME-1	2.1e-8	pm1_01:6293050|6293413(+)	8.9	tp	0	down_stream	SF	SRSF7	TM040042.00	peptidyl prolyl cis-trans isomerase Cyclophilin, putative	NA
1-CCYCGTCG	STREME-1	2.1e-8	pm1_02:2140312|2140628(+)	8.83	tp	0	down_stream	SF	SRSF7	TM020270.00	Zinc finger CCCH domain-containing protein 42	NA
1-CCYCGTCG	STREME-1	2.1e-8	pm1_02:2140312|2140628(+)	8.83	tp	0	down_stream	SF	SRSF7	TM040042.00	peptidyl prolyl cis-trans isomerase Cyclophilin, putative	NA
1-CCYCGTCG	STREME-1	2.1e-8	pm1_06:2149379|2149615	8.83	tp	0	down_stream	SF	SRSF7	TM020270.00	Zinc finger CCCH domain-containing protein 42	NA
1-CCYCGTCG	STREME-1	2.1e-8	pm1_06:2149379|2149615	8.83	tp	0	down_stream	SF	SRSF7	TM040042.00	peptidyl prolyl cis-trans isomerase Cyclophilin, putative	NA
1-CCYCGTCG	STREME-1	2.1e-8	pm1_02:2140332|2140628(+)	8.83	tp	0	down_stream	SF	SRSF7	TM020270.00	Zinc finger CCCH domain-containing protein 42	NA
1-CCYCGTCG	STREME-1	2.1e-8	pm1_02:2140332|2140628(+)	8.83	tp	0	down_stream	SF	SRSF7	TM040042.00	peptidyl prolyl cis-trans isomerase Cyclophilin, putative	NA
1-CCYCGTCG	STREME-1	2.1e-8	pm1_03:2030283|2030541	8.83	tp	0	down_stream	SF	SRSF7	TM020270.00	Zinc finger CCCH domain-containing protein 42	NA
1-CCYCGTCG	STREME-1	2.1e-8	pm1_03:2030283|2030541	8.83	tp	0	down_stream	SF	SRSF7	TM040042.00	peptidyl prolyl cis-trans isomerase Cyclophilin, putative	NA
1-CCYCGTCG	STREME-1	2.1e-8	pm1_01:4104795|4105428(+)	8.79	tp	0	down_stream	SF	SRSF7	TM020270.00	Zinc finger CCCH domain-containing protein 42	NA
1-CCYCGTCG	STREME-1	2.1e-8	pm1_01:4104795|4105428(+)	8.79	tp	0	down_stream	SF	SRSF7	TM040042.00	peptidyl prolyl cis-trans isomerase Cyclophilin, putative	NA
1-CCYCGTCG	STREME-1	2.1e-8	pm1_01:5894271|5894602(+)	8.79	tp	0	down_stream	SF	SRSF7	TM020270.00	Zinc finger CCCH domain-containing protein 42	NA
1-CCYCGTCG	STREME-1	2.1e-8	pm1_01:5894271|5894602(+)	8.79	tp	0	down_stream	SF	SRSF7	TM040042.00	peptidyl prolyl cis-trans isomerase Cyclophilin, putative	NA
1-CCYCGTCG	STREME-1	2.1e-8	pm1_02:2676821|2677125	8.79	tp	0	down_stream	SF	SRSF7	TM020270.00	Zinc finger CCCH domain-containing protein 42	NA
1-CCYCGTCG	STREME-1	2.1e-8	pm1_02:2676821|2677125	8.79	tp	0	down_stream	SF	SRSF7	TM040042.00	peptidyl prolyl cis-trans isomerase Cyclophilin, putative	NA
1-CCYCGTCG	STREME-1	2.1e-8	pm1_01:726160|726474	8.79	tp	0	down_stream	SF	SRSF7	TM020270.00	Zinc finger CCCH domain-containing protein 42	NA
1-CCYCGTCG	STREME-1	2.1e-8	pm1_01:726160|726474	8.79	tp	0	down_stream	SF	SRSF7	TM040042.00	peptidyl prolyl cis-trans isomerase Cyclophilin, putative	NA
1-CCYCGTCG	STREME-1	2.1e-8	pm1_01:496583|497260(+)	8.77	tp	0	down_stream	SF	SRSF7	TM020270.00	Zinc finger CCCH domain-containing protein 42	NA
1-CCYCGTCG	STREME-1	2.1e-8	pm1_01:496583|497260(+)	8.77	tp	0	down_stream	SF	SRSF7	TM040042.00	peptidyl prolyl cis-trans isomerase Cyclophilin, putative	NA
1-CCYCGTCG	STREME-1	2.1e-8	pm1_01:2428563|2428772(+)	8.77	tp	0	down_stream	SF	SRSF7	TM020270.00	Zinc finger CCCH domain-containing protein 42	NA
1-CCYCGTCG	STREME-1	2.1e-8	pm1_01:2428563|2428772(+)	8.77	tp	0	down_stream	SF	SRSF7	TM040042.00	peptidyl prolyl cis-trans isomerase Cyclophilin, putative	NA
1-CCYCGTCG	STREME-1	2.1e-8	pm1_05:831998|832188	8.73	tp	0	down_stream	SF	SRSF7	TM020270.00	Zinc finger CCCH domain-containing protein 42	NA
1-CCYCGTCG	STREME-1	2.1e-8	pm1_05:831998|832188	8.73	tp	0	down_stream	SF	SRSF7	TM040042.00	peptidyl prolyl cis-trans isomerase Cyclophilin, putative	NA
1-CCYCGTCG	STREME-1	2.1e-8	pm1_03:661878|662077(+)	8.73	tp	0	down_stream	SF	SRSF7	TM020270.00	Zinc finger CCCH domain-containing protein 42	NA
1-CCYCGTCG	STREME-1	2.1e-8	pm1_03:661878|662077(+)	8.73	tp	0	down_stream	SF	SRSF7	TM040042.00	peptidyl prolyl cis-trans isomerase Cyclophilin, putative	NA
1-CCYCGTCG	STREME-1	2.1e-8	pm1_01:3827366|3827506	8.73	tp	0	down_stream	SF	SRSF7	TM020270.00	Zinc finger CCCH domain-containing protein 42	NA
1-CCYCGTCG	STREME-1	2.1e-8	pm1_01:3827366|3827506	8.73	tp	0	down_stream	SF	SRSF7	TM040042.00	peptidyl prolyl cis-trans isomerase Cyclophilin, putative	NA
1-CCYCGTCG	STREME-1	2.1e-8	pm1_06:1754333|1754529	8.73	tp	0	down_stream	SF	SRSF7	TM020270.00	Zinc finger CCCH domain-containing protein 42	NA
1-CCYCGTCG	STREME-1	2.1e-8	pm1_06:1754333|1754529	8.73	tp	0	down_stream	SF	SRSF7	TM040042.00	peptidyl prolyl cis-trans isomerase Cyclophilin, putative	NA
1-CCYCGTCG	STREME-1	2.1e-8	pm1_02:1364717|1365273(+)	8.73	tp	0	down_stream	SF	SRSF7	TM020270.00	Zinc finger CCCH domain-containing protein 42	NA
1-CCYCGTCG	STREME-1	2.1e-8	pm1_02:1364717|1365273(+)	8.73	tp	0	down_stream	SF	SRSF7	TM040042.00	peptidyl prolyl cis-trans isomerase Cyclophilin, putative	NA
1-CCYCGTCG	STREME-1	2.1e-8	pm1_06:2511128|2511347(+)	8.73	tp	0	down_stream	SF	SRSF7	TM020270.00	Zinc finger CCCH domain-containing protein 42	NA
1-CCYCGTCG	STREME-1	2.1e-8	pm1_06:2511128|2511347(+)	8.73	tp	0	down_stream	SF	SRSF7	TM040042.00	peptidyl prolyl cis-trans isomerase Cyclophilin, putative	NA
1-CCYCGTCG	STREME-1	2.1e-8	pm1_01:343808|344209	8.73	tp	0	down_stream	SF	SRSF7	TM020270.00	Zinc finger CCCH domain-containing protein 42	NA
1-CCYCGTCG	STREME-1	2.1e-8	pm1_01:343808|344209	8.73	tp	0	down_stream	SF	SRSF7	TM040042.00	peptidyl prolyl cis-trans isomerase Cyclophilin, putative	NA
1-CCYCGTCG	STREME-1	2.1e-8	pm1_05:1426514|1426754(+)	8.73	tp	0	down_stream	SF	SRSF7	TM020270.00	Zinc finger CCCH domain-containing protein 42	NA
1-CCYCGTCG	STREME-1	2.1e-8	pm1_05:1426514|1426754(+)	8.73	tp	0	down_stream	SF	SRSF7	TM040042.00	peptidyl prolyl cis-trans isomerase Cyclophilin, putative	NA
1-CCYCGTCG	STREME-1	2.1e-8	pm1_04:510380|510902	8.73	tp	0	down_stream	SF	SRSF7	TM020270.00	Zinc finger CCCH domain-containing protein 42	NA
1-CCYCGTCG	STREME-1	2.1e-8	pm1_04:510380|510902	8.73	tp	0	down_stream	SF	SRSF7	TM040042.00	peptidyl prolyl cis-trans isomerase Cyclophilin, putative	NA
1-CCYCGTCG	STREME-1	2.1e-8	pm1_02:505697|506040(+)	8.73	tp	0	down_stream	SF	SRSF7	TM020270.00	Zinc finger CCCH domain-containing protein 42	NA
1-CCYCGTCG	STREME-1	2.1e-8	pm1_02:505697|506040(+)	8.73	tp	0	down_stream	SF	SRSF7	TM040042.00	peptidyl prolyl cis-trans isomerase Cyclophilin, putative	NA
1-CCYCGTCG	STREME-1	2.1e-8	pm1_03:661892|662077(+)	8.73	tp	0	down_stream	SF	SRSF7	TM020270.00	Zinc finger CCCH domain-containing protein 42	NA
1-CCYCGTCG	STREME-1	2.1e-8	pm1_03:661892|662077(+)	8.73	tp	0	down_stream	SF	SRSF7	TM040042.00	peptidyl prolyl cis-trans isomerase Cyclophilin, putative	NA
1-CCYCGTCG	STREME-1	2.1e-8	pm1_05:2002270|2002623(+)	8.73	tp	0	down_stream	SF	SRSF7	TM020270.00	Zinc finger CCCH domain-containing protein 42	NA
1-CCYCGTCG	STREME-1	2.1e-8	pm1_05:2002270|2002623(+)	8.73	tp	0	down_stream	SF	SRSF7	TM040042.00	peptidyl prolyl cis-trans isomerase Cyclophilin, putative	NA
1-CCYCGTCG	STREME-1	2.1e-8	pm1_06:2511025|2511347(+)	8.73	tp	0	down_stream	SF	SRSF7	TM020270.00	Zinc finger CCCH domain-containing protein 42	NA
1-CCYCGTCG	STREME-1	2.1e-8	pm1_06:2511025|2511347(+)	8.73	tp	0	down_stream	SF	SRSF7	TM040042.00	peptidyl prolyl cis-trans isomerase Cyclophilin, putative	NA
1-CCYCGTCG	STREME-1	2.1e-8	pm1_02:1536606|1536938(+)	8.73	tp	1	down_stream	SF	SRSF7	TM020270.00	Zinc finger CCCH domain-containing protein 42	NA
1-CCYCGTCG	STREME-1	2.1e-8	pm1_02:1536606|1536938(+)	8.73	tp	1	down_stream	SF	SRSF7	TM040042.00	peptidyl prolyl cis-trans isomerase Cyclophilin, putative	NA
1-CCYCGTCG	STREME-1	2.1e-8	pm1_03:1151433|1152179	8.73	tp	0	down_stream	SF	SRSF7	TM020270.00	Zinc finger CCCH domain-containing protein 42	NA
1-CCYCGTCG	STREME-1	2.1e-8	pm1_03:1151433|1152179	8.73	tp	0	down_stream	SF	SRSF7	TM040042.00	peptidyl prolyl cis-trans isomerase Cyclophilin, putative	NA
1-CCYCGTCG	STREME-1	2.1e-8	pm1_01:2023474|2023589	8.73	tp	0	down_stream	SF	SRSF7	TM020270.00	Zinc finger CCCH domain-containing protein 42	NA
1-CCYCGTCG	STREME-1	2.1e-8	pm1_01:2023474|2023589	8.73	tp	0	down_stream	SF	SRSF7	TM040042.00	peptidyl prolyl cis-trans isomerase Cyclophilin, putative	NA
1-CCYCGTCG	STREME-1	2.1e-8	pm1_02:4404525|4404620(+)	8.73	tp	0	down_stream	SF	SRSF7	TM020270.00	Zinc finger CCCH domain-containing protein 42	NA
1-CCYCGTCG	STREME-1	2.1e-8	pm1_02:4404525|4404620(+)	8.73	tp	0	down_stream	SF	SRSF7	TM040042.00	peptidyl prolyl cis-trans isomerase Cyclophilin, putative	NA
1-CCYCGTCG	STREME-1	2.1e-8	pm1_01:2937132|2937674(+)	8.73	tp	0	down_stream	SF	SRSF7	TM020270.00	Zinc finger CCCH domain-containing protein 42	NA
1-CCYCGTCG	STREME-1	2.1e-8	pm1_01:2937132|2937674(+)	8.73	tp	0	down_stream	SF	SRSF7	TM040042.00	peptidyl prolyl cis-trans isomerase Cyclophilin, putative	NA
1-CCYCGTCG	STREME-1	2.1e-8	pm1_01:5459132|5459555	8.73	tp	0	down_stream	SF	SRSF7	TM020270.00	Zinc finger CCCH domain-containing protein 42	NA
1-CCYCGTCG	STREME-1	2.1e-8	pm1_01:5459132|5459555	8.73	tp	0	down_stream	SF	SRSF7	TM040042.00	peptidyl prolyl cis-trans isomerase Cyclophilin, putative	NA
1-CCYCGTCG	STREME-1	2.1e-8	pm1_08:182652|182865(+)	8.73	tp	0	down_stream	SF	SRSF7	TM020270.00	Zinc finger CCCH domain-containing protein 42	NA
1-CCYCGTCG	STREME-1	2.1e-8	pm1_08:182652|182865(+)	8.73	tp	0	down_stream	SF	SRSF7	TM040042.00	peptidyl prolyl cis-trans isomerase Cyclophilin, putative	NA
1-CCYCGTCG	STREME-1	2.1e-8	pm1_02:4397093|4397255(+)	8.73	tp	0	down_stream	SF	SRSF7	TM020270.00	Zinc finger CCCH domain-containing protein 42	NA
1-CCYCGTCG	STREME-1	2.1e-8	pm1_02:4397093|4397255(+)	8.73	tp	0	down_stream	SF	SRSF7	TM040042.00	peptidyl prolyl cis-trans isomerase Cyclophilin, putative	NA
1-CCYCGTCG	STREME-1	2.1e-8	pm1_07:366252|366419(+)	8.73	tp	0	down_stream	SF	SRSF7	TM020270.00	Zinc finger CCCH domain-containing protein 42	NA
1-CCYCGTCG	STREME-1	2.1e-8	pm1_07:366252|366419(+)	8.73	tp	0	down_stream	SF	SRSF7	TM040042.00	peptidyl prolyl cis-trans isomerase Cyclophilin, putative	NA
1-CCYCGTCG	STREME-1	2.1e-8	pm1_04:2768847|2769052(+)	8.73	tp	0	down_stream	SF	SRSF7	TM020270.00	Zinc finger CCCH domain-containing protein 42	NA
1-CCYCGTCG	STREME-1	2.1e-8	pm1_04:2768847|2769052(+)	8.73	tp	0	down_stream	SF	SRSF7	TM040042.00	peptidyl prolyl cis-trans isomerase Cyclophilin, putative	NA
1-CCYCGTCG	STREME-1	2.1e-8	pm1_02:4404058|4404620(+)	8.73	tp	0	down_stream	SF	SRSF7	TM020270.00	Zinc finger CCCH domain-containing protein 42	NA
1-CCYCGTCG	STREME-1	2.1e-8	pm1_02:4404058|4404620(+)	8.73	tp	0	down_stream	SF	SRSF7	TM040042.00	peptidyl prolyl cis-trans isomerase Cyclophilin, putative	NA
1-CCYCGTCG	STREME-1	2.1e-8	pm1_02:3169335|3169533	8.73	tp	0	down_stream	SF	SRSF7	TM020270.00	Zinc finger CCCH domain-containing protein 42	NA
1-CCYCGTCG	STREME-1	2.1e-8	pm1_02:3169335|3169533	8.73	tp	0	down_stream	SF	SRSF7	TM040042.00	peptidyl prolyl cis-trans isomerase Cyclophilin, putative	NA
1-CCYCGTCG	STREME-1	2.1e-8	pm1_02:4404203|4404620(+)	8.73	tp	0	down_stream	SF	SRSF7	TM020270.00	Zinc finger CCCH domain-containing protein 42	NA
1-CCYCGTCG	STREME-1	2.1e-8	pm1_02:4404203|4404620(+)	8.73	tp	0	down_stream	SF	SRSF7	TM040042.00	peptidyl prolyl cis-trans isomerase Cyclophilin, putative	NA
1-CCYCGTCG	STREME-1	2.1e-8	pm1_04:3063695|3063841(+)	8.73	tp	0	down_stream	SF	SRSF7	TM020270.00	Zinc finger CCCH domain-containing protein 42	NA
1-CCYCGTCG	STREME-1	2.1e-8	pm1_04:3063695|3063841(+)	8.73	tp	0	down_stream	SF	SRSF7	TM040042.00	peptidyl prolyl cis-trans isomerase Cyclophilin, putative	NA
1-CCYCGTCG	STREME-1	2.1e-8	pm1_01:2418752|2419150	8.73	tp	0	down_stream	SF	SRSF7	TM020270.00	Zinc finger CCCH domain-containing protein 42	NA
1-CCYCGTCG	STREME-1	2.1e-8	pm1_01:2418752|2419150	8.73	tp	0	down_stream	SF	SRSF7	TM040042.00	peptidyl prolyl cis-trans isomerase Cyclophilin, putative	NA
1-CCYCGTCG	STREME-1	2.1e-8	pm1_01:3905938|3906469(+)	8.73	tp	0	down_stream	SF	SRSF7	TM020270.00	Zinc finger CCCH domain-containing protein 42	NA
1-CCYCGTCG	STREME-1	2.1e-8	pm1_01:3905938|3906469(+)	8.73	tp	0	down_stream	SF	SRSF7	TM040042.00	peptidyl prolyl cis-trans isomerase Cyclophilin, putative	NA
1-CCYCGTCG	STREME-1	2.1e-8	pm1_02:4404415|4404620(+)	8.73	tp	1	down_stream	SF	SRSF7	TM020270.00	Zinc finger CCCH domain-containing protein 42	NA
1-CCYCGTCG	STREME-1	2.1e-8	pm1_02:4404415|4404620(+)	8.73	tp	1	down_stream	SF	SRSF7	TM040042.00	peptidyl prolyl cis-trans isomerase Cyclophilin, putative	NA
1-CCYCGTCG	STREME-1	2.1e-8	pm1_01:2243420|2244651(+)	8.73	tp	1	down_stream	SF	SRSF7	TM020270.00	Zinc finger CCCH domain-containing protein 42	NA
1-CCYCGTCG	STREME-1	2.1e-8	pm1_01:2243420|2244651(+)	8.73	tp	1	down_stream	SF	SRSF7	TM040042.00	peptidyl prolyl cis-trans isomerase Cyclophilin, putative	NA
1-CCYCGTCG	STREME-1	2.1e-8	pm1_01:2244130|2244651(+)	8.73	tp	1	down_stream	SF	SRSF7	TM020270.00	Zinc finger CCCH domain-containing protein 42	NA
1-CCYCGTCG	STREME-1	2.1e-8	pm1_01:2244130|2244651(+)	8.73	tp	1	down_stream	SF	SRSF7	TM040042.00	peptidyl prolyl cis-trans isomerase Cyclophilin, putative	NA
1-CCYCGTCG	STREME-1	2.1e-8	pm1_10:221833|222015(+)	8.69	tp	0	down_stream	SF	SRSF7	TM020270.00	Zinc finger CCCH domain-containing protein 42	NA
1-CCYCGTCG	STREME-1	2.1e-8	pm1_10:221833|222015(+)	8.69	tp	0	down_stream	SF	SRSF7	TM040042.00	peptidyl prolyl cis-trans isomerase Cyclophilin, putative	NA
1-CCYCGTCG	STREME-1	2.1e-8	pm1_05:869143|869268(+)	8.66	tp	0	down_stream	SF	SRSF7	TM020270.00	Zinc finger CCCH domain-containing protein 42	NA
1-CCYCGTCG	STREME-1	2.1e-8	pm1_05:869143|869268(+)	8.66	tp	0	down_stream	SF	SRSF7	TM040042.00	peptidyl prolyl cis-trans isomerase Cyclophilin, putative	NA
1-CCYCGTCG	STREME-1	2.1e-8	pm1_01:1549548|1550076(+)	8.63	tp	0	down_stream	SF	SRSF7	TM020270.00	Zinc finger CCCH domain-containing protein 42	NA
1-CCYCGTCG	STREME-1	2.1e-8	pm1_01:1549548|1550076(+)	8.63	tp	0	down_stream	SF	SRSF7	TM040042.00	peptidyl prolyl cis-trans isomerase Cyclophilin, putative	NA
1-CCYCGTCG	STREME-1	2.1e-8	pm1_02:2454101|2454522	8.63	tp	0	down_stream	SF	SRSF7	TM020270.00	Zinc finger CCCH domain-containing protein 42	NA
1-CCYCGTCG	STREME-1	2.1e-8	pm1_02:2454101|2454522	8.63	tp	0	down_stream	SF	SRSF7	TM040042.00	peptidyl prolyl cis-trans isomerase Cyclophilin, putative	NA
1-CCYCGTCG	STREME-1	2.1e-8	pm1_02:3656660|3656965(+)	8.63	tp	0	down_stream	SF	SRSF7	TM020270.00	Zinc finger CCCH domain-containing protein 42	NA
1-CCYCGTCG	STREME-1	2.1e-8	pm1_02:3656660|3656965(+)	8.63	tp	0	down_stream	SF	SRSF7	TM040042.00	peptidyl prolyl cis-trans isomerase Cyclophilin, putative	NA
1-CCYCGTCG	STREME-1	2.1e-8	pm1_01:1549548|1549723(+)	8.63	tp	1	down_stream	SF	SRSF7	TM020270.00	Zinc finger CCCH domain-containing protein 42	NA
1-CCYCGTCG	STREME-1	2.1e-8	pm1_01:1549548|1549723(+)	8.63	tp	1	down_stream	SF	SRSF7	TM040042.00	peptidyl prolyl cis-trans isomerase Cyclophilin, putative	NA
1-CCYCGTCG	STREME-1	2.1e-8	pm1_05:630386|630607(+)	8.61	tp	1	down_stream	SF	SRSF7	TM020270.00	Zinc finger CCCH domain-containing protein 42	NA
1-CCYCGTCG	STREME-1	2.1e-8	pm1_05:630386|630607(+)	8.61	tp	1	down_stream	SF	SRSF7	TM040042.00	peptidyl prolyl cis-trans isomerase Cyclophilin, putative	NA
1-CCYCGTCG	STREME-1	2.1e-8	pm1_01:3378597|3378802(+)	8.49	tp	0	down_stream	SF	SRSF7	TM020270.00	Zinc finger CCCH domain-containing protein 42	NA
1-CCYCGTCG	STREME-1	2.1e-8	pm1_01:3378597|3378802(+)	8.49	tp	0	down_stream	SF	SRSF7	TM040042.00	peptidyl prolyl cis-trans isomerase Cyclophilin, putative	NA
1-CCYCGTCG	STREME-1	2.1e-8	pm1_05:1170668|1171161	8.49	tp	0	down_stream	SF	SRSF7	TM020270.00	Zinc finger CCCH domain-containing protein 42	NA
1-CCYCGTCG	STREME-1	2.1e-8	pm1_05:1170668|1171161	8.49	tp	0	down_stream	SF	SRSF7	TM040042.00	peptidyl prolyl cis-trans isomerase Cyclophilin, putative	NA
1-CCYCGTCG	STREME-1	2.1e-8	pm1_02:1570557|1570936(+)	8.49	tp	1	down_stream	SF	SRSF7	TM020270.00	Zinc finger CCCH domain-containing protein 42	NA
1-CCYCGTCG	STREME-1	2.1e-8	pm1_02:1570557|1570936(+)	8.49	tp	1	down_stream	SF	SRSF7	TM040042.00	peptidyl prolyl cis-trans isomerase Cyclophilin, putative	NA
1-CCYCGTCG	STREME-1	2.1e-8	pm1_08:239733|240254(+)	8.48	tp	0	down_stream	SF	SRSF7	TM020270.00	Zinc finger CCCH domain-containing protein 42	NA
1-CCYCGTCG	STREME-1	2.1e-8	pm1_08:239733|240254(+)	8.48	tp	0	down_stream	SF	SRSF7	TM040042.00	peptidyl prolyl cis-trans isomerase Cyclophilin, putative	NA
1-CCYCGTCG	STREME-1	2.1e-8	pm1_08:239675|240254(+)	8.48	tp	0	down_stream	SF	SRSF7	TM020270.00	Zinc finger CCCH domain-containing protein 42	NA
1-CCYCGTCG	STREME-1	2.1e-8	pm1_08:239675|240254(+)	8.48	tp	0	down_stream	SF	SRSF7	TM040042.00	peptidyl prolyl cis-trans isomerase Cyclophilin, putative	NA
1-CCYCGTCG	STREME-1	2.1e-8	pm1_05:2936659|2936908	8.36	tp	0	down_stream	SF	SRSF7	TM020270.00	Zinc finger CCCH domain-containing protein 42	NA
1-CCYCGTCG	STREME-1	2.1e-8	pm1_05:2936659|2936908	8.36	tp	0	down_stream	SF	SRSF7	TM040042.00	peptidyl prolyl cis-trans isomerase Cyclophilin, putative	NA
1-CCYCGTCG	STREME-1	2.1e-8	pm1_05:2933578|2934650(+)	8.36	tp	0	down_stream	SF	SRSF7	TM020270.00	Zinc finger CCCH domain-containing protein 42	NA
1-CCYCGTCG	STREME-1	2.1e-8	pm1_05:2933578|2934650(+)	8.36	tp	0	down_stream	SF	SRSF7	TM040042.00	peptidyl prolyl cis-trans isomerase Cyclophilin, putative	NA
1-CCYCGTCG	STREME-1	2.1e-8	pm1_01:4153589|4153876	8.34	tp	0	down_stream	SF	SRSF7	TM020270.00	Zinc finger CCCH domain-containing protein 42	NA
1-CCYCGTCG	STREME-1	2.1e-8	pm1_01:4153589|4153876	8.34	tp	0	down_stream	SF	SRSF7	TM040042.00	peptidyl prolyl cis-trans isomerase Cyclophilin, putative	NA
1-CCYCGTCG	STREME-1	2.1e-8	pm1_01:958168|958747(+)	8.34	tp	1	down_stream	SF	SRSF7	TM020270.00	Zinc finger CCCH domain-containing protein 42	NA
1-CCYCGTCG	STREME-1	2.1e-8	pm1_01:958168|958747(+)	8.34	tp	1	down_stream	SF	SRSF7	TM040042.00	peptidyl prolyl cis-trans isomerase Cyclophilin, putative	NA
1-CCYCGTCG	STREME-1	2.1e-8	pm1_03:1759330|1759526(+)	8.33	tp	0	down_stream	SF	SRSF7	TM020270.00	Zinc finger CCCH domain-containing protein 42	NA
1-CCYCGTCG	STREME-1	2.1e-8	pm1_03:1759330|1759526(+)	8.33	tp	0	down_stream	SF	SRSF7	TM040042.00	peptidyl prolyl cis-trans isomerase Cyclophilin, putative	NA
1-CCYCGTCG	STREME-1	2.1e-8	pm1_02:2606351|2606497	8.33	tp	1	down_stream	SF	SRSF7	TM020270.00	Zinc finger CCCH domain-containing protein 42	NA
1-CCYCGTCG	STREME-1	2.1e-8	pm1_02:2606351|2606497	8.33	tp	1	down_stream	SF	SRSF7	TM040042.00	peptidyl prolyl cis-trans isomerase Cyclophilin, putative	NA
1-CCYCGTCG	STREME-1	2.1e-8	pm1_05:2923688|2923922	8.31	tp	0	down_stream	SF	SRSF7	TM020270.00	Zinc finger CCCH domain-containing protein 42	NA
1-CCYCGTCG	STREME-1	2.1e-8	pm1_05:2923688|2923922	8.31	tp	0	down_stream	SF	SRSF7	TM040042.00	peptidyl prolyl cis-trans isomerase Cyclophilin, putative	NA
1-CCYCGTCG	STREME-1	2.1e-8	pm1_05:1089244|1090203	8.3	tp	0	down_stream	SF	SRSF7	TM020270.00	Zinc finger CCCH domain-containing protein 42	NA
1-CCYCGTCG	STREME-1	2.1e-8	pm1_05:1089244|1090203	8.3	tp	0	down_stream	SF	SRSF7	TM040042.00	peptidyl prolyl cis-trans isomerase Cyclophilin, putative	NA
1-CCYCGTCG	STREME-1	2.1e-8	pm1_05:1140528|1140773	8.29	tp	1	down_stream	SF	SRSF7	TM020270.00	Zinc finger CCCH domain-containing protein 42	NA
1-CCYCGTCG	STREME-1	2.1e-8	pm1_05:1140528|1140773	8.29	tp	1	down_stream	SF	SRSF7	TM040042.00	peptidyl prolyl cis-trans isomerase Cyclophilin, putative	NA
1-CCYCGTCG	STREME-1	2.1e-8	pm1_07:1078033|1078326(+)	8.29	tp	1	down_stream	SF	SRSF7	TM020270.00	Zinc finger CCCH domain-containing protein 42	NA
1-CCYCGTCG	STREME-1	2.1e-8	pm1_07:1078033|1078326(+)	8.29	tp	1	down_stream	SF	SRSF7	TM040042.00	peptidyl prolyl cis-trans isomerase Cyclophilin, putative	NA
1-CCYCGTCG	STREME-1	2.1e-8	pm1_01:4154422|4154901	8.27	tp	0	down_stream	SF	SRSF7	TM020270.00	Zinc finger CCCH domain-containing protein 42	NA
1-CCYCGTCG	STREME-1	2.1e-8	pm1_01:4154422|4154901	8.27	tp	0	down_stream	SF	SRSF7	TM040042.00	peptidyl prolyl cis-trans isomerase Cyclophilin, putative	NA
1-CCYCGTCG	STREME-1	2.1e-8	pm1_01:3399699|3399858(+)	8.27	tp	0	down_stream	SF	SRSF7	TM020270.00	Zinc finger CCCH domain-containing protein 42	NA
1-CCYCGTCG	STREME-1	2.1e-8	pm1_01:3399699|3399858(+)	8.27	tp	0	down_stream	SF	SRSF7	TM040042.00	peptidyl prolyl cis-trans isomerase Cyclophilin, putative	NA
1-CCYCGTCG	STREME-1	2.1e-8	pm1_01:1189924|1190501	8.27	tp	0	down_stream	SF	SRSF7	TM020270.00	Zinc finger CCCH domain-containing protein 42	NA
1-CCYCGTCG	STREME-1	2.1e-8	pm1_01:1189924|1190501	8.27	tp	0	down_stream	SF	SRSF7	TM040042.00	peptidyl prolyl cis-trans isomerase Cyclophilin, putative	NA
1-CCYCGTCG	STREME-1	2.1e-8	pm1_02:2378401|2378743	8.27	tp	0	down_stream	SF	SRSF7	TM020270.00	Zinc finger CCCH domain-containing protein 42	NA
1-CCYCGTCG	STREME-1	2.1e-8	pm1_02:2378401|2378743	8.27	tp	0	down_stream	SF	SRSF7	TM040042.00	peptidyl prolyl cis-trans isomerase Cyclophilin, putative	NA
1-CCYCGTCG	STREME-1	2.1e-8	pm1_03:201956|202123	8.27	tp	0	down_stream	SF	SRSF7	TM020270.00	Zinc finger CCCH domain-containing protein 42	NA
1-CCYCGTCG	STREME-1	2.1e-8	pm1_03:201956|202123	8.27	tp	0	down_stream	SF	SRSF7	TM040042.00	peptidyl prolyl cis-trans isomerase Cyclophilin, putative	NA
1-CCYCGTCG	STREME-1	2.1e-8	pm1_05:781732|781944(+)	8.27	tp	0	down_stream	SF	SRSF7	TM020270.00	Zinc finger CCCH domain-containing protein 42	NA
1-CCYCGTCG	STREME-1	2.1e-8	pm1_05:781732|781944(+)	8.27	tp	0	down_stream	SF	SRSF7	TM040042.00	peptidyl prolyl cis-trans isomerase Cyclophilin, putative	NA
1-CCYCGTCG	STREME-1	2.1e-8	pm1_04:177603|177726	8.27	tp	0	down_stream	SF	SRSF7	TM020270.00	Zinc finger CCCH domain-containing protein 42	NA
1-CCYCGTCG	STREME-1	2.1e-8	pm1_04:177603|177726	8.27	tp	0	down_stream	SF	SRSF7	TM040042.00	peptidyl prolyl cis-trans isomerase Cyclophilin, putative	NA
1-CCYCGTCG	STREME-1	2.1e-8	pm1_06:1457083|1457226	8.27	tp	0	down_stream	SF	SRSF7	TM020270.00	Zinc finger CCCH domain-containing protein 42	NA
1-CCYCGTCG	STREME-1	2.1e-8	pm1_06:1457083|1457226	8.27	tp	0	down_stream	SF	SRSF7	TM040042.00	peptidyl prolyl cis-trans isomerase Cyclophilin, putative	NA
1-CCYCGTCG	STREME-1	2.1e-8	pm1_06:634349|634725(+)	8.25	tp	0	down_stream	SF	SRSF7	TM020270.00	Zinc finger CCCH domain-containing protein 42	NA
1-CCYCGTCG	STREME-1	2.1e-8	pm1_06:634349|634725(+)	8.25	tp	0	down_stream	SF	SRSF7	TM040042.00	peptidyl prolyl cis-trans isomerase Cyclophilin, putative	NA
1-CCYCGTCG	STREME-1	2.1e-8	pm1_06:2596679|2597960(+)	8.25	tp	0	down_stream	SF	SRSF7	TM020270.00	Zinc finger CCCH domain-containing protein 42	NA
1-CCYCGTCG	STREME-1	2.1e-8	pm1_06:2596679|2597960(+)	8.25	tp	0	down_stream	SF	SRSF7	TM040042.00	peptidyl prolyl cis-trans isomerase Cyclophilin, putative	NA
1-CCYCGTCG	STREME-1	2.1e-8	pm1_02:3153984|3154546	8.21	tp	0	down_stream	SF	SRSF7	TM020270.00	Zinc finger CCCH domain-containing protein 42	NA
1-CCYCGTCG	STREME-1	2.1e-8	pm1_02:3153984|3154546	8.21	tp	0	down_stream	SF	SRSF7	TM040042.00	peptidyl prolyl cis-trans isomerase Cyclophilin, putative	NA
1-CCYCGTCG	STREME-1	2.1e-8	pm1_01:4480430|4482379(+)	8.21	tp	0	down_stream	SF	SRSF7	TM020270.00	Zinc finger CCCH domain-containing protein 42	NA
1-CCYCGTCG	STREME-1	2.1e-8	pm1_01:4480430|4482379(+)	8.21	tp	0	down_stream	SF	SRSF7	TM040042.00	peptidyl prolyl cis-trans isomerase Cyclophilin, putative	NA
1-CCYCGTCG	STREME-1	2.1e-8	pm1_07:1730703|1731086	8.21	tp	0	down_stream	SF	SRSF7	TM020270.00	Zinc finger CCCH domain-containing protein 42	NA
1-CCYCGTCG	STREME-1	2.1e-8	pm1_07:1730703|1731086	8.21	tp	0	down_stream	SF	SRSF7	TM040042.00	peptidyl prolyl cis-trans isomerase Cyclophilin, putative	NA
1-CCYCGTCG	STREME-1	2.1e-8	pm1_05:2497559|2497737	8.2	tp	0	down_stream	SF	SRSF7	TM020270.00	Zinc finger CCCH domain-containing protein 42	NA
1-CCYCGTCG	STREME-1	2.1e-8	pm1_05:2497559|2497737	8.2	tp	0	down_stream	SF	SRSF7	TM040042.00	peptidyl prolyl cis-trans isomerase Cyclophilin, putative	NA
1-CCYCGTCG	STREME-1	2.1e-8	pm1_02:1335703|1335935	8.2	tp	0	down_stream	SF	SRSF7	TM020270.00	Zinc finger CCCH domain-containing protein 42	NA
1-CCYCGTCG	STREME-1	2.1e-8	pm1_02:1335703|1335935	8.2	tp	0	down_stream	SF	SRSF7	TM040042.00	peptidyl prolyl cis-trans isomerase Cyclophilin, putative	NA
1-CCYCGTCG	STREME-1	2.1e-8	pm1_04:3070680|3071003(+)	8.2	tp	0	down_stream	SF	SRSF7	TM020270.00	Zinc finger CCCH domain-containing protein 42	NA
1-CCYCGTCG	STREME-1	2.1e-8	pm1_04:3070680|3071003(+)	8.2	tp	0	down_stream	SF	SRSF7	TM040042.00	peptidyl prolyl cis-trans isomerase Cyclophilin, putative	NA
1-CCYCGTCG	STREME-1	2.1e-8	pm1_01:5083134|5083363(+)	8.2	tp	0	down_stream	SF	SRSF7	TM020270.00	Zinc finger CCCH domain-containing protein 42	NA
1-CCYCGTCG	STREME-1	2.1e-8	pm1_01:5083134|5083363(+)	8.2	tp	0	down_stream	SF	SRSF7	TM040042.00	peptidyl prolyl cis-trans isomerase Cyclophilin, putative	NA
1-CCYCGTCG	STREME-1	2.1e-8	pm1_01:4713069|4714693(+)	8.2	tp	0	down_stream	SF	SRSF7	TM020270.00	Zinc finger CCCH domain-containing protein 42	NA
1-CCYCGTCG	STREME-1	2.1e-8	pm1_01:4713069|4714693(+)	8.2	tp	0	down_stream	SF	SRSF7	TM040042.00	peptidyl prolyl cis-trans isomerase Cyclophilin, putative	NA
1-CCYCGTCG	STREME-1	2.1e-8	pm1_06:1950192|1950527	8.19	tp	0	down_stream	SF	SRSF7	TM020270.00	Zinc finger CCCH domain-containing protein 42	NA
1-CCYCGTCG	STREME-1	2.1e-8	pm1_06:1950192|1950527	8.19	tp	0	down_stream	SF	SRSF7	TM040042.00	peptidyl prolyl cis-trans isomerase Cyclophilin, putative	NA
1-CCYCGTCG	STREME-1	2.1e-8	pm1_06:1101213|1101689	8.19	tp	0	down_stream	SF	SRSF7	TM020270.00	Zinc finger CCCH domain-containing protein 42	NA
1-CCYCGTCG	STREME-1	2.1e-8	pm1_06:1101213|1101689	8.19	tp	0	down_stream	SF	SRSF7	TM040042.00	peptidyl prolyl cis-trans isomerase Cyclophilin, putative	NA
1-CCYCGTCG	STREME-1	2.1e-8	pm1_03:202244|202524	8.16	tp	0	down_stream	SF	SRSF7	TM020270.00	Zinc finger CCCH domain-containing protein 42	NA
1-CCYCGTCG	STREME-1	2.1e-8	pm1_03:202244|202524	8.16	tp	0	down_stream	SF	SRSF7	TM040042.00	peptidyl prolyl cis-trans isomerase Cyclophilin, putative	NA
1-CCYCGTCG	STREME-1	2.1e-8	pm1_05:1614643|1615129	8.16	tp	0	down_stream	SF	SRSF7	TM020270.00	Zinc finger CCCH domain-containing protein 42	NA
1-CCYCGTCG	STREME-1	2.1e-8	pm1_05:1614643|1615129	8.16	tp	0	down_stream	SF	SRSF7	TM040042.00	peptidyl prolyl cis-trans isomerase Cyclophilin, putative	NA
1-CCYCGTCG	STREME-1	2.1e-8	pm1_01:6092641|6092823	8.16	tp	0	down_stream	SF	SRSF7	TM020270.00	Zinc finger CCCH domain-containing protein 42	NA
1-CCYCGTCG	STREME-1	2.1e-8	pm1_01:6092641|6092823	8.16	tp	0	down_stream	SF	SRSF7	TM040042.00	peptidyl prolyl cis-trans isomerase Cyclophilin, putative	NA
1-CCYCGTCG	STREME-1	2.1e-8	pm1_06:815899|816325	8.15	tp	0	down_stream	SF	SRSF7	TM020270.00	Zinc finger CCCH domain-containing protein 42	NA
1-CCYCGTCG	STREME-1	2.1e-8	pm1_06:815899|816325	8.15	tp	0	down_stream	SF	SRSF7	TM040042.00	peptidyl prolyl cis-trans isomerase Cyclophilin, putative	NA
1-CCYCGTCG	STREME-1	2.1e-8	pm1_03:417209|417421(+)	8.15	tp	0	down_stream	SF	SRSF7	TM020270.00	Zinc finger CCCH domain-containing protein 42	NA
1-CCYCGTCG	STREME-1	2.1e-8	pm1_03:417209|417421(+)	8.15	tp	0	down_stream	SF	SRSF7	TM040042.00	peptidyl prolyl cis-trans isomerase Cyclophilin, putative	NA
1-CCYCGTCG	STREME-1	2.1e-8	pm1_01:2915784|2916202	8.15	tp	0	down_stream	SF	SRSF7	TM020270.00	Zinc finger CCCH domain-containing protein 42	NA
1-CCYCGTCG	STREME-1	2.1e-8	pm1_01:2915784|2916202	8.15	tp	0	down_stream	SF	SRSF7	TM040042.00	peptidyl prolyl cis-trans isomerase Cyclophilin, putative	NA
1-CCYCGTCG	STREME-1	2.1e-8	pm1_01:2915784|2916410	8.15	tp	0	down_stream	SF	SRSF7	TM020270.00	Zinc finger CCCH domain-containing protein 42	NA
1-CCYCGTCG	STREME-1	2.1e-8	pm1_01:2915784|2916410	8.15	tp	0	down_stream	SF	SRSF7	TM040042.00	peptidyl prolyl cis-trans isomerase Cyclophilin, putative	NA
1-CCYCGTCG	STREME-1	2.1e-8	pm1_01:5510433|5510797	8.15	tp	0	down_stream	SF	SRSF7	TM020270.00	Zinc finger CCCH domain-containing protein 42	NA
1-CCYCGTCG	STREME-1	2.1e-8	pm1_01:5510433|5510797	8.15	tp	0	down_stream	SF	SRSF7	TM040042.00	peptidyl prolyl cis-trans isomerase Cyclophilin, putative	NA
1-CCYCGTCG	STREME-1	2.1e-8	pm1_02:3660951|3661593(+)	8.15	tp	0	down_stream	SF	SRSF7	TM020270.00	Zinc finger CCCH domain-containing protein 42	NA
1-CCYCGTCG	STREME-1	2.1e-8	pm1_02:3660951|3661593(+)	8.15	tp	0	down_stream	SF	SRSF7	TM040042.00	peptidyl prolyl cis-trans isomerase Cyclophilin, putative	NA
1-CCYCGTCG	STREME-1	2.1e-8	pm1_06:1698126|1699604	8.15	tp	0	down_stream	SF	SRSF7	TM020270.00	Zinc finger CCCH domain-containing protein 42	NA
1-CCYCGTCG	STREME-1	2.1e-8	pm1_06:1698126|1699604	8.15	tp	0	down_stream	SF	SRSF7	TM040042.00	peptidyl prolyl cis-trans isomerase Cyclophilin, putative	NA
1-CCYCGTCG	STREME-1	2.1e-8	pm1_01:3882857|3883283	8.13	tp	0	down_stream	SF	SRSF7	TM020270.00	Zinc finger CCCH domain-containing protein 42	NA
1-CCYCGTCG	STREME-1	2.1e-8	pm1_01:3882857|3883283	8.13	tp	0	down_stream	SF	SRSF7	TM040042.00	peptidyl prolyl cis-trans isomerase Cyclophilin, putative	NA
1-CCYCGTCG	STREME-1	2.1e-8	pm1_01:4000390|4001002	8.13	tp	0	down_stream	SF	SRSF7	TM020270.00	Zinc finger CCCH domain-containing protein 42	NA
1-CCYCGTCG	STREME-1	2.1e-8	pm1_01:4000390|4001002	8.13	tp	0	down_stream	SF	SRSF7	TM040042.00	peptidyl prolyl cis-trans isomerase Cyclophilin, putative	NA
1-CCYCGTCG	STREME-1	2.1e-8	pm1_08:477369|477680(+)	8.12	tp	0	down_stream	SF	SRSF7	TM020270.00	Zinc finger CCCH domain-containing protein 42	NA
1-CCYCGTCG	STREME-1	2.1e-8	pm1_08:477369|477680(+)	8.12	tp	0	down_stream	SF	SRSF7	TM040042.00	peptidyl prolyl cis-trans isomerase Cyclophilin, putative	NA
1-CCYCGTCG	STREME-1	2.1e-8	pm1_04:1271434|1271842(+)	8.12	tp	0	down_stream	SF	SRSF7	TM020270.00	Zinc finger CCCH domain-containing protein 42	NA
1-CCYCGTCG	STREME-1	2.1e-8	pm1_04:1271434|1271842(+)	8.12	tp	0	down_stream	SF	SRSF7	TM040042.00	peptidyl prolyl cis-trans isomerase Cyclophilin, putative	NA
1-CCYCGTCG	STREME-1	2.1e-8	pm1_02:1879443|1880435	8.12	tp	1	down_stream	SF	SRSF7	TM020270.00	Zinc finger CCCH domain-containing protein 42	NA
1-CCYCGTCG	STREME-1	2.1e-8	pm1_02:1879443|1880435	8.12	tp	1	down_stream	SF	SRSF7	TM040042.00	peptidyl prolyl cis-trans isomerase Cyclophilin, putative	NA
1-CCYCGTCG	STREME-1	2.1e-8	pm1_01:3378594|3378835(+)	8.12	tp	0	down_stream	SF	SRSF7	TM020270.00	Zinc finger CCCH domain-containing protein 42	NA
1-CCYCGTCG	STREME-1	2.1e-8	pm1_01:3378594|3378835(+)	8.12	tp	0	down_stream	SF	SRSF7	TM040042.00	peptidyl prolyl cis-trans isomerase Cyclophilin, putative	NA
1-CCYCGTCG	STREME-1	2.1e-8	pm1_01:5715532|5715727(+)	8.08	tp	0	down_stream	SF	SRSF7	TM020270.00	Zinc finger CCCH domain-containing protein 42	NA
1-CCYCGTCG	STREME-1	2.1e-8	pm1_01:5715532|5715727(+)	8.08	tp	0	down_stream	SF	SRSF7	TM040042.00	peptidyl prolyl cis-trans isomerase Cyclophilin, putative	NA
1-CCYCGTCG	STREME-1	2.1e-8	pm1_06:2155702|2156539	8.04	tp	0	down_stream	SF	SRSF7	TM020270.00	Zinc finger CCCH domain-containing protein 42	NA
1-CCYCGTCG	STREME-1	2.1e-8	pm1_06:2155702|2156539	8.04	tp	0	down_stream	SF	SRSF7	TM040042.00	peptidyl prolyl cis-trans isomerase Cyclophilin, putative	NA
1-CCYCGTCG	STREME-1	2.1e-8	pm1_04:2865888|2866091(+)	8.03	tp	0	down_stream	SF	SRSF7	TM020270.00	Zinc finger CCCH domain-containing protein 42	NA
1-CCYCGTCG	STREME-1	2.1e-8	pm1_04:2865888|2866091(+)	8.03	tp	0	down_stream	SF	SRSF7	TM040042.00	peptidyl prolyl cis-trans isomerase Cyclophilin, putative	NA
1-CCYCGTCG	STREME-1	2.1e-8	pm1_03:2741343|2741460	7.99	tp	0	down_stream	SF	SRSF7	TM020270.00	Zinc finger CCCH domain-containing protein 42	NA
1-CCYCGTCG	STREME-1	2.1e-8	pm1_03:2741343|2741460	7.99	tp	0	down_stream	SF	SRSF7	TM040042.00	peptidyl prolyl cis-trans isomerase Cyclophilin, putative	NA
1-CCYCGTCG	STREME-1	2.1e-8	pm1_01:2707546|2707818	7.99	tp	0	down_stream	SF	SRSF7	TM020270.00	Zinc finger CCCH domain-containing protein 42	NA
1-CCYCGTCG	STREME-1	2.1e-8	pm1_01:2707546|2707818	7.99	tp	0	down_stream	SF	SRSF7	TM040042.00	peptidyl prolyl cis-trans isomerase Cyclophilin, putative	NA
1-CCYCGTCG	STREME-1	2.1e-8	pm1_04:796961|798153	7.99	tp	0	down_stream	SF	SRSF7	TM020270.00	Zinc finger CCCH domain-containing protein 42	NA
1-CCYCGTCG	STREME-1	2.1e-8	pm1_04:796961|798153	7.99	tp	0	down_stream	SF	SRSF7	TM040042.00	peptidyl prolyl cis-trans isomerase Cyclophilin, putative	NA
1-CCYCGTCG	STREME-1	2.1e-8	pm1_01:2707546|2707655	7.99	tp	0	down_stream	SF	SRSF7	TM020270.00	Zinc finger CCCH domain-containing protein 42	NA
1-CCYCGTCG	STREME-1	2.1e-8	pm1_01:2707546|2707655	7.99	tp	0	down_stream	SF	SRSF7	TM040042.00	peptidyl prolyl cis-trans isomerase Cyclophilin, putative	NA
1-CCYCGTCG	STREME-1	2.1e-8	pm1_11:58180|58493	7.95	tp	0	down_stream	SF	SRSF7	TM020270.00	Zinc finger CCCH domain-containing protein 42	NA
1-CCYCGTCG	STREME-1	2.1e-8	pm1_11:58180|58493	7.95	tp	0	down_stream	SF	SRSF7	TM040042.00	peptidyl prolyl cis-trans isomerase Cyclophilin, putative	NA
1-CCYCGTCG	STREME-1	2.1e-8	pm1_04:2523438|2523743(+)	7.95	tp	0	down_stream	SF	SRSF7	TM020270.00	Zinc finger CCCH domain-containing protein 42	NA
1-CCYCGTCG	STREME-1	2.1e-8	pm1_04:2523438|2523743(+)	7.95	tp	0	down_stream	SF	SRSF7	TM040042.00	peptidyl prolyl cis-trans isomerase Cyclophilin, putative	NA
1-CCYCGTCG	STREME-1	2.1e-8	pm1_05:801182|801562	7.95	tp	0	down_stream	SF	SRSF7	TM020270.00	Zinc finger CCCH domain-containing protein 42	NA
1-CCYCGTCG	STREME-1	2.1e-8	pm1_05:801182|801562	7.95	tp	0	down_stream	SF	SRSF7	TM040042.00	peptidyl prolyl cis-trans isomerase Cyclophilin, putative	NA
1-CCYCGTCG	STREME-1	2.1e-8	pm1_01:4944184|4944452	7.95	tp	0	down_stream	SF	SRSF7	TM020270.00	Zinc finger CCCH domain-containing protein 42	NA
1-CCYCGTCG	STREME-1	2.1e-8	pm1_01:4944184|4944452	7.95	tp	0	down_stream	SF	SRSF7	TM040042.00	peptidyl prolyl cis-trans isomerase Cyclophilin, putative	NA
1-CCYCGTCG	STREME-1	2.1e-8	pm1_01:6156854|6157271	7.95	tp	0	down_stream	SF	SRSF7	TM020270.00	Zinc finger CCCH domain-containing protein 42	NA
1-CCYCGTCG	STREME-1	2.1e-8	pm1_01:6156854|6157271	7.95	tp	0	down_stream	SF	SRSF7	TM040042.00	peptidyl prolyl cis-trans isomerase Cyclophilin, putative	NA
1-CCYCGTCG	STREME-1	2.1e-8	pm1_04:704436|704728(+)	7.91	tp	0	down_stream	SF	SRSF7	TM020270.00	Zinc finger CCCH domain-containing protein 42	NA
1-CCYCGTCG	STREME-1	2.1e-8	pm1_04:704436|704728(+)	7.91	tp	0	down_stream	SF	SRSF7	TM040042.00	peptidyl prolyl cis-trans isomerase Cyclophilin, putative	NA
1-CCYCGTCG	STREME-1	2.1e-8	pm1_06:1430024|1430551	7.91	tp	0	down_stream	SF	SRSF7	TM020270.00	Zinc finger CCCH domain-containing protein 42	NA
1-CCYCGTCG	STREME-1	2.1e-8	pm1_06:1430024|1430551	7.91	tp	0	down_stream	SF	SRSF7	TM040042.00	peptidyl prolyl cis-trans isomerase Cyclophilin, putative	NA
1-CCYCGTCG	STREME-1	2.1e-8	pm1_05:2096732|2097310(+)	7.91	tp	0	down_stream	SF	SRSF7	TM020270.00	Zinc finger CCCH domain-containing protein 42	NA
1-CCYCGTCG	STREME-1	2.1e-8	pm1_05:2096732|2097310(+)	7.91	tp	0	down_stream	SF	SRSF7	TM040042.00	peptidyl prolyl cis-trans isomerase Cyclophilin, putative	NA
1-CCYCGTCG	STREME-1	2.1e-8	pm1_05:2096732|2097306(+)	7.91	tp	0	down_stream	SF	SRSF7	TM020270.00	Zinc finger CCCH domain-containing protein 42	NA
1-CCYCGTCG	STREME-1	2.1e-8	pm1_05:2096732|2097306(+)	7.91	tp	0	down_stream	SF	SRSF7	TM040042.00	peptidyl prolyl cis-trans isomerase Cyclophilin, putative	NA
1-CCYCGTCG	STREME-1	2.1e-8	pm1_05:1183705|1183995	7.91	tp	0	down_stream	SF	SRSF7	TM020270.00	Zinc finger CCCH domain-containing protein 42	NA
1-CCYCGTCG	STREME-1	2.1e-8	pm1_05:1183705|1183995	7.91	tp	0	down_stream	SF	SRSF7	TM040042.00	peptidyl prolyl cis-trans isomerase Cyclophilin, putative	NA
1-CCYCGTCG	STREME-1	2.1e-8	pm1_04:1031659|1031817	7.91	tp	1	down_stream	SF	SRSF7	TM020270.00	Zinc finger CCCH domain-containing protein 42	NA
1-CCYCGTCG	STREME-1	2.1e-8	pm1_04:1031659|1031817	7.91	tp	1	down_stream	SF	SRSF7	TM040042.00	peptidyl prolyl cis-trans isomerase Cyclophilin, putative	NA
1-CCYCGTCG	STREME-1	2.1e-8	pm1_08:1130384|1130746(+)	7.9	tp	0	down_stream	SF	SRSF7	TM020270.00	Zinc finger CCCH domain-containing protein 42	NA
1-CCYCGTCG	STREME-1	2.1e-8	pm1_08:1130384|1130746(+)	7.9	tp	0	down_stream	SF	SRSF7	TM040042.00	peptidyl prolyl cis-trans isomerase Cyclophilin, putative	NA
1-CCYCGTCG	STREME-1	2.1e-8	pm1_06:223912|224097	7.9	tp	0	down_stream	SF	SRSF7	TM020270.00	Zinc finger CCCH domain-containing protein 42	NA
1-CCYCGTCG	STREME-1	2.1e-8	pm1_06:223912|224097	7.9	tp	0	down_stream	SF	SRSF7	TM040042.00	peptidyl prolyl cis-trans isomerase Cyclophilin, putative	NA
1-CCYCGTCG	STREME-1	2.1e-8	pm1_04:1197526|1197902	7.9	tp	0	down_stream	SF	SRSF7	TM020270.00	Zinc finger CCCH domain-containing protein 42	NA
1-CCYCGTCG	STREME-1	2.1e-8	pm1_04:1197526|1197902	7.9	tp	0	down_stream	SF	SRSF7	TM040042.00	peptidyl prolyl cis-trans isomerase Cyclophilin, putative	NA
1-CCYCGTCG	STREME-1	2.1e-8	pm1_02:1630554|1631206	7.9	tp	0	down_stream	SF	SRSF7	TM020270.00	Zinc finger CCCH domain-containing protein 42	NA
1-CCYCGTCG	STREME-1	2.1e-8	pm1_02:1630554|1631206	7.9	tp	0	down_stream	SF	SRSF7	TM040042.00	peptidyl prolyl cis-trans isomerase Cyclophilin, putative	NA
1-CCYCGTCG	STREME-1	2.1e-8	pm1_02:2917152|2917722(+)	7.9	tp	0	down_stream	SF	SRSF7	TM020270.00	Zinc finger CCCH domain-containing protein 42	NA
1-CCYCGTCG	STREME-1	2.1e-8	pm1_02:2917152|2917722(+)	7.9	tp	0	down_stream	SF	SRSF7	TM040042.00	peptidyl prolyl cis-trans isomerase Cyclophilin, putative	NA
1-CCYCGTCG	STREME-1	2.1e-8	pm1_08:581219|581531(+)	7.9	tp	0	down_stream	SF	SRSF7	TM020270.00	Zinc finger CCCH domain-containing protein 42	NA
1-CCYCGTCG	STREME-1	2.1e-8	pm1_08:581219|581531(+)	7.9	tp	0	down_stream	SF	SRSF7	TM040042.00	peptidyl prolyl cis-trans isomerase Cyclophilin, putative	NA
1-CCYCGTCG	STREME-1	2.1e-8	pm1_01:2353929|2354191	7.9	tp	0	down_stream	SF	SRSF7	TM020270.00	Zinc finger CCCH domain-containing protein 42	NA
1-CCYCGTCG	STREME-1	2.1e-8	pm1_01:2353929|2354191	7.9	tp	0	down_stream	SF	SRSF7	TM040042.00	peptidyl prolyl cis-trans isomerase Cyclophilin, putative	NA
1-CCYCGTCG	STREME-1	2.1e-8	pm1_09:170998|171238(+)	7.9	tp	1	down_stream	SF	SRSF7	TM020270.00	Zinc finger CCCH domain-containing protein 42	NA
1-CCYCGTCG	STREME-1	2.1e-8	pm1_09:170998|171238(+)	7.9	tp	1	down_stream	SF	SRSF7	TM040042.00	peptidyl prolyl cis-trans isomerase Cyclophilin, putative	NA
1-CCYCGTCG	STREME-1	2.1e-8	pm1_02:3246003|3246465	7.87	tp	0	down_stream	SF	SRSF7	TM020270.00	Zinc finger CCCH domain-containing protein 42	NA
1-CCYCGTCG	STREME-1	2.1e-8	pm1_02:3246003|3246465	7.87	tp	0	down_stream	SF	SRSF7	TM040042.00	peptidyl prolyl cis-trans isomerase Cyclophilin, putative	NA
1-CCYCGTCG	STREME-1	2.1e-8	pm1_01:586513|586775	7.87	tp	0	down_stream	SF	SRSF7	TM020270.00	Zinc finger CCCH domain-containing protein 42	NA
1-CCYCGTCG	STREME-1	2.1e-8	pm1_01:586513|586775	7.87	tp	0	down_stream	SF	SRSF7	TM040042.00	peptidyl prolyl cis-trans isomerase Cyclophilin, putative	NA
1-CCYCGTCG	STREME-1	2.1e-8	pm1_02:1480620|1481073	7.87	tp	0	down_stream	SF	SRSF7	TM020270.00	Zinc finger CCCH domain-containing protein 42	NA
1-CCYCGTCG	STREME-1	2.1e-8	pm1_02:1480620|1481073	7.87	tp	0	down_stream	SF	SRSF7	TM040042.00	peptidyl prolyl cis-trans isomerase Cyclophilin, putative	NA
1-CCYCGTCG	STREME-1	2.1e-8	pm1_05:2590754|2591309	7.87	tp	0	down_stream	SF	SRSF7	TM020270.00	Zinc finger CCCH domain-containing protein 42	NA
1-CCYCGTCG	STREME-1	2.1e-8	pm1_05:2590754|2591309	7.87	tp	0	down_stream	SF	SRSF7	TM040042.00	peptidyl prolyl cis-trans isomerase Cyclophilin, putative	NA
1-CCYCGTCG	STREME-1	2.1e-8	pm1_03:1932907|1933064	7.87	tp	0	down_stream	SF	SRSF7	TM020270.00	Zinc finger CCCH domain-containing protein 42	NA
1-CCYCGTCG	STREME-1	2.1e-8	pm1_03:1932907|1933064	7.87	tp	0	down_stream	SF	SRSF7	TM040042.00	peptidyl prolyl cis-trans isomerase Cyclophilin, putative	NA
1-CCYCGTCG	STREME-1	2.1e-8	pm1_05:2590754|2591371	7.87	tp	0	down_stream	SF	SRSF7	TM020270.00	Zinc finger CCCH domain-containing protein 42	NA
1-CCYCGTCG	STREME-1	2.1e-8	pm1_05:2590754|2591371	7.87	tp	0	down_stream	SF	SRSF7	TM040042.00	peptidyl prolyl cis-trans isomerase Cyclophilin, putative	NA
1-CCYCGTCG	STREME-1	2.1e-8	pm1_06:1191044|1191157(+)	7.87	tp	1	down_stream	SF	SRSF7	TM020270.00	Zinc finger CCCH domain-containing protein 42	NA
1-CCYCGTCG	STREME-1	2.1e-8	pm1_06:1191044|1191157(+)	7.87	tp	1	down_stream	SF	SRSF7	TM040042.00	peptidyl prolyl cis-trans isomerase Cyclophilin, putative	NA
1-CCYCGTCG	STREME-1	2.1e-8	pm1_02:3763870|3764192(+)	7.83	tp	0	down_stream	SF	SRSF7	TM020270.00	Zinc finger CCCH domain-containing protein 42	NA
1-CCYCGTCG	STREME-1	2.1e-8	pm1_02:3763870|3764192(+)	7.83	tp	0	down_stream	SF	SRSF7	TM040042.00	peptidyl prolyl cis-trans isomerase Cyclophilin, putative	NA
1-CCYCGTCG	STREME-1	2.1e-8	pm1_05:510438|510768(+)	7.83	tp	0	down_stream	SF	SRSF7	TM020270.00	Zinc finger CCCH domain-containing protein 42	NA
1-CCYCGTCG	STREME-1	2.1e-8	pm1_05:510438|510768(+)	7.83	tp	0	down_stream	SF	SRSF7	TM040042.00	peptidyl prolyl cis-trans isomerase Cyclophilin, putative	NA
1-CCYCGTCG	STREME-1	2.1e-8	pm1_07:848611|848861(+)	7.83	tp	0	down_stream	SF	SRSF7	TM020270.00	Zinc finger CCCH domain-containing protein 42	NA
1-CCYCGTCG	STREME-1	2.1e-8	pm1_07:848611|848861(+)	7.83	tp	0	down_stream	SF	SRSF7	TM040042.00	peptidyl prolyl cis-trans isomerase Cyclophilin, putative	NA
1-CCYCGTCG	STREME-1	2.1e-8	pm1_07:848438|848861(+)	7.83	tp	0	down_stream	SF	SRSF7	TM020270.00	Zinc finger CCCH domain-containing protein 42	NA
1-CCYCGTCG	STREME-1	2.1e-8	pm1_07:848438|848861(+)	7.83	tp	0	down_stream	SF	SRSF7	TM040042.00	peptidyl prolyl cis-trans isomerase Cyclophilin, putative	NA
1-CCYCGTCG	STREME-1	2.1e-8	pm1_07:848515|848861(+)	7.83	tp	0	down_stream	SF	SRSF7	TM020270.00	Zinc finger CCCH domain-containing protein 42	NA
1-CCYCGTCG	STREME-1	2.1e-8	pm1_07:848515|848861(+)	7.83	tp	0	down_stream	SF	SRSF7	TM040042.00	peptidyl prolyl cis-trans isomerase Cyclophilin, putative	NA
1-CCYCGTCG	STREME-1	2.1e-8	pm1_01:2353750|2354148	7.82	tp	0	down_stream	SF	SRSF7	TM020270.00	Zinc finger CCCH domain-containing protein 42	NA
1-CCYCGTCG	STREME-1	2.1e-8	pm1_01:2353750|2354148	7.82	tp	0	down_stream	SF	SRSF7	TM040042.00	peptidyl prolyl cis-trans isomerase Cyclophilin, putative	NA
1-CCYCGTCG	STREME-1	2.1e-8	pm1_04:2448050|2448319(+)	7.82	tp	0	down_stream	SF	SRSF7	TM020270.00	Zinc finger CCCH domain-containing protein 42	NA
1-CCYCGTCG	STREME-1	2.1e-8	pm1_04:2448050|2448319(+)	7.82	tp	0	down_stream	SF	SRSF7	TM040042.00	peptidyl prolyl cis-trans isomerase Cyclophilin, putative	NA
1-CCYCGTCG	STREME-1	2.1e-8	pm1_06:469950|470346(+)	7.82	tp	0	down_stream	SF	SRSF7	TM020270.00	Zinc finger CCCH domain-containing protein 42	NA
1-CCYCGTCG	STREME-1	2.1e-8	pm1_06:469950|470346(+)	7.82	tp	0	down_stream	SF	SRSF7	TM040042.00	peptidyl prolyl cis-trans isomerase Cyclophilin, putative	NA
1-CCYCGTCG	STREME-1	2.1e-8	pm1_02:4514472|4514711	7.82	tp	0	down_stream	SF	SRSF7	TM020270.00	Zinc finger CCCH domain-containing protein 42	NA
1-CCYCGTCG	STREME-1	2.1e-8	pm1_02:4514472|4514711	7.82	tp	0	down_stream	SF	SRSF7	TM040042.00	peptidyl prolyl cis-trans isomerase Cyclophilin, putative	NA
1-CCYCGTCG	STREME-1	2.1e-8	pm1_07:805974|807035(+)	7.8	tp	0	down_stream	SF	SRSF7	TM020270.00	Zinc finger CCCH domain-containing protein 42	NA
1-CCYCGTCG	STREME-1	2.1e-8	pm1_07:805974|807035(+)	7.8	tp	0	down_stream	SF	SRSF7	TM040042.00	peptidyl prolyl cis-trans isomerase Cyclophilin, putative	NA
1-CCYCGTCG	STREME-1	2.1e-8	pm1_06:1139802|1140152	7.78	tp	0	down_stream	SF	SRSF7	TM020270.00	Zinc finger CCCH domain-containing protein 42	NA
1-CCYCGTCG	STREME-1	2.1e-8	pm1_06:1139802|1140152	7.78	tp	0	down_stream	SF	SRSF7	TM040042.00	peptidyl prolyl cis-trans isomerase Cyclophilin, putative	NA
1-CCYCGTCG	STREME-1	2.1e-8	pm1_06:1139802|1140336	7.78	tp	0	down_stream	SF	SRSF7	TM020270.00	Zinc finger CCCH domain-containing protein 42	NA
1-CCYCGTCG	STREME-1	2.1e-8	pm1_06:1139802|1140336	7.78	tp	0	down_stream	SF	SRSF7	TM040042.00	peptidyl prolyl cis-trans isomerase Cyclophilin, putative	NA
1-CCYCGTCG	STREME-1	2.1e-8	pm1_07:546543|546643(+)	7.78	tp	0	down_stream	SF	SRSF7	TM020270.00	Zinc finger CCCH domain-containing protein 42	NA
1-CCYCGTCG	STREME-1	2.1e-8	pm1_07:546543|546643(+)	7.78	tp	0	down_stream	SF	SRSF7	TM040042.00	peptidyl prolyl cis-trans isomerase Cyclophilin, putative	NA
1-CCYCGTCG	STREME-1	2.1e-8	pm1_03:738662|739171(+)	7.77	tp	0	down_stream	SF	SRSF7	TM020270.00	Zinc finger CCCH domain-containing protein 42	NA
1-CCYCGTCG	STREME-1	2.1e-8	pm1_03:738662|739171(+)	7.77	tp	0	down_stream	SF	SRSF7	TM040042.00	peptidyl prolyl cis-trans isomerase Cyclophilin, putative	NA
1-CCYCGTCG	STREME-1	2.1e-8	pm1_04:2479833|2480156	7.77	tp	0	down_stream	SF	SRSF7	TM020270.00	Zinc finger CCCH domain-containing protein 42	NA
1-CCYCGTCG	STREME-1	2.1e-8	pm1_04:2479833|2480156	7.77	tp	0	down_stream	SF	SRSF7	TM040042.00	peptidyl prolyl cis-trans isomerase Cyclophilin, putative	NA
1-CCYCGTCG	STREME-1	2.1e-8	pm1_06:2524905|2525312(+)	7.77	tp	0	down_stream	SF	SRSF7	TM020270.00	Zinc finger CCCH domain-containing protein 42	NA
1-CCYCGTCG	STREME-1	2.1e-8	pm1_06:2524905|2525312(+)	7.77	tp	0	down_stream	SF	SRSF7	TM040042.00	peptidyl prolyl cis-trans isomerase Cyclophilin, putative	NA
1-CCYCGTCG	STREME-1	2.1e-8	pm1_04:1560060|1560314(+)	7.77	tp	1	down_stream	SF	SRSF7	TM020270.00	Zinc finger CCCH domain-containing protein 42	NA
1-CCYCGTCG	STREME-1	2.1e-8	pm1_04:1560060|1560314(+)	7.77	tp	1	down_stream	SF	SRSF7	TM040042.00	peptidyl prolyl cis-trans isomerase Cyclophilin, putative	NA
1-CCYCGTCG	STREME-1	2.1e-8	pm1_01:2466000|2466779	7.76	tp	0	down_stream	SF	SRSF7	TM020270.00	Zinc finger CCCH domain-containing protein 42	NA
1-CCYCGTCG	STREME-1	2.1e-8	pm1_01:2466000|2466779	7.76	tp	0	down_stream	SF	SRSF7	TM040042.00	peptidyl prolyl cis-trans isomerase Cyclophilin, putative	NA
1-CCYCGTCG	STREME-1	2.1e-8	pm1_01:4722052|4722787	7.76	tp	0	down_stream	SF	SRSF7	TM020270.00	Zinc finger CCCH domain-containing protein 42	NA
1-CCYCGTCG	STREME-1	2.1e-8	pm1_01:4722052|4722787	7.76	tp	0	down_stream	SF	SRSF7	TM040042.00	peptidyl prolyl cis-trans isomerase Cyclophilin, putative	NA
1-CCYCGTCG	STREME-1	2.1e-8	pm1_08:1185275|1185526	7.76	tp	0	down_stream	SF	SRSF7	TM020270.00	Zinc finger CCCH domain-containing protein 42	NA
1-CCYCGTCG	STREME-1	2.1e-8	pm1_08:1185275|1185526	7.76	tp	0	down_stream	SF	SRSF7	TM040042.00	peptidyl prolyl cis-trans isomerase Cyclophilin, putative	NA
1-CCYCGTCG	STREME-1	2.1e-8	pm1_03:1156909|1157475(+)	7.76	tp	1	down_stream	SF	SRSF7	TM020270.00	Zinc finger CCCH domain-containing protein 42	NA
1-CCYCGTCG	STREME-1	2.1e-8	pm1_03:1156909|1157475(+)	7.76	tp	1	down_stream	SF	SRSF7	TM040042.00	peptidyl prolyl cis-trans isomerase Cyclophilin, putative	NA
1-CCYCGTCG	STREME-1	2.1e-8	pm1_04:2622030|2622224	7.74	tp	0	down_stream	SF	SRSF7	TM020270.00	Zinc finger CCCH domain-containing protein 42	NA
1-CCYCGTCG	STREME-1	2.1e-8	pm1_04:2622030|2622224	7.74	tp	0	down_stream	SF	SRSF7	TM040042.00	peptidyl prolyl cis-trans isomerase Cyclophilin, putative	NA
1-CCYCGTCG	STREME-1	2.1e-8	pm1_04:2620288|2620542(+)	7.74	tp	0	down_stream	SF	SRSF7	TM020270.00	Zinc finger CCCH domain-containing protein 42	NA
1-CCYCGTCG	STREME-1	2.1e-8	pm1_04:2620288|2620542(+)	7.74	tp	0	down_stream	SF	SRSF7	TM040042.00	peptidyl prolyl cis-trans isomerase Cyclophilin, putative	NA
1-CCYCGTCG	STREME-1	2.1e-8	pm1_02:2863228|2863643	7.74	tp	0	down_stream	SF	SRSF7	TM020270.00	Zinc finger CCCH domain-containing protein 42	NA
1-CCYCGTCG	STREME-1	2.1e-8	pm1_02:2863228|2863643	7.74	tp	0	down_stream	SF	SRSF7	TM040042.00	peptidyl prolyl cis-trans isomerase Cyclophilin, putative	NA
1-CCYCGTCG	STREME-1	2.1e-8	pm1_06:632112|632409(+)	7.73	tp	0	down_stream	SF	SRSF7	TM020270.00	Zinc finger CCCH domain-containing protein 42	NA
1-CCYCGTCG	STREME-1	2.1e-8	pm1_06:632112|632409(+)	7.73	tp	0	down_stream	SF	SRSF7	TM040042.00	peptidyl prolyl cis-trans isomerase Cyclophilin, putative	NA
1-CCYCGTCG	STREME-1	2.1e-8	pm1_04:2620772|2621141(+)	7.73	tp	0	down_stream	SF	SRSF7	TM020270.00	Zinc finger CCCH domain-containing protein 42	NA
1-CCYCGTCG	STREME-1	2.1e-8	pm1_04:2620772|2621141(+)	7.73	tp	0	down_stream	SF	SRSF7	TM040042.00	peptidyl prolyl cis-trans isomerase Cyclophilin, putative	NA
1-CCYCGTCG	STREME-1	2.1e-8	pm1_04:2620856|2621129(+)	7.73	tp	0	down_stream	SF	SRSF7	TM020270.00	Zinc finger CCCH domain-containing protein 42	NA
1-CCYCGTCG	STREME-1	2.1e-8	pm1_04:2620856|2621129(+)	7.73	tp	0	down_stream	SF	SRSF7	TM040042.00	peptidyl prolyl cis-trans isomerase Cyclophilin, putative	NA
1-CCYCGTCG	STREME-1	2.1e-8	pm1_02:1316058|1316719	7.73	tp	0	down_stream	SF	SRSF7	TM020270.00	Zinc finger CCCH domain-containing protein 42	NA
1-CCYCGTCG	STREME-1	2.1e-8	pm1_02:1316058|1316719	7.73	tp	0	down_stream	SF	SRSF7	TM040042.00	peptidyl prolyl cis-trans isomerase Cyclophilin, putative	NA
1-CCYCGTCG	STREME-1	2.1e-8	pm1_06:1462437|1463511(+)	7.73	tp	0	down_stream	SF	SRSF7	TM020270.00	Zinc finger CCCH domain-containing protein 42	NA
1-CCYCGTCG	STREME-1	2.1e-8	pm1_06:1462437|1463511(+)	7.73	tp	0	down_stream	SF	SRSF7	TM040042.00	peptidyl prolyl cis-trans isomerase Cyclophilin, putative	NA
1-CCYCGTCG	STREME-1	2.1e-8	pm1_06:2531430|2531707	7.69	tp	0	down_stream	SF	SRSF7	TM020270.00	Zinc finger CCCH domain-containing protein 42	NA
1-CCYCGTCG	STREME-1	2.1e-8	pm1_06:2531430|2531707	7.69	tp	0	down_stream	SF	SRSF7	TM040042.00	peptidyl prolyl cis-trans isomerase Cyclophilin, putative	NA
1-CCYCGTCG	STREME-1	2.1e-8	pm1_01:5944292|5944536(+)	7.68	tp	0	down_stream	SF	SRSF7	TM020270.00	Zinc finger CCCH domain-containing protein 42	NA
1-CCYCGTCG	STREME-1	2.1e-8	pm1_01:5944292|5944536(+)	7.68	tp	0	down_stream	SF	SRSF7	TM040042.00	peptidyl prolyl cis-trans isomerase Cyclophilin, putative	NA
1-CCYCGTCG	STREME-1	2.1e-8	pm1_01:5944211|5944536(+)	7.68	tp	0	down_stream	SF	SRSF7	TM020270.00	Zinc finger CCCH domain-containing protein 42	NA
1-CCYCGTCG	STREME-1	2.1e-8	pm1_01:5944211|5944536(+)	7.68	tp	0	down_stream	SF	SRSF7	TM040042.00	peptidyl prolyl cis-trans isomerase Cyclophilin, putative	NA
1-CCYCGTCG	STREME-1	2.1e-8	pm1_01:5944255|5944536(+)	7.68	tp	0	down_stream	SF	SRSF7	TM020270.00	Zinc finger CCCH domain-containing protein 42	NA
1-CCYCGTCG	STREME-1	2.1e-8	pm1_01:5944255|5944536(+)	7.68	tp	0	down_stream	SF	SRSF7	TM040042.00	peptidyl prolyl cis-trans isomerase Cyclophilin, putative	NA
1-CCYCGTCG	STREME-1	2.1e-8	pm1_01:5944286|5944536(+)	7.68	tp	0	down_stream	SF	SRSF7	TM020270.00	Zinc finger CCCH domain-containing protein 42	NA
1-CCYCGTCG	STREME-1	2.1e-8	pm1_01:5944286|5944536(+)	7.68	tp	0	down_stream	SF	SRSF7	TM040042.00	peptidyl prolyl cis-trans isomerase Cyclophilin, putative	NA
1-CCYCGTCG	STREME-1	2.1e-8	pm1_01:1734529|1735188(+)	7.68	tp	0	down_stream	SF	SRSF7	TM020270.00	Zinc finger CCCH domain-containing protein 42	NA
1-CCYCGTCG	STREME-1	2.1e-8	pm1_01:1734529|1735188(+)	7.68	tp	0	down_stream	SF	SRSF7	TM040042.00	peptidyl prolyl cis-trans isomerase Cyclophilin, putative	NA
1-CCYCGTCG	STREME-1	2.1e-8	pm1_01:1734947|1735188(+)	7.68	tp	0	down_stream	SF	SRSF7	TM020270.00	Zinc finger CCCH domain-containing protein 42	NA
1-CCYCGTCG	STREME-1	2.1e-8	pm1_01:1734947|1735188(+)	7.68	tp	0	down_stream	SF	SRSF7	TM040042.00	peptidyl prolyl cis-trans isomerase Cyclophilin, putative	NA
1-CCYCGTCG	STREME-1	2.1e-8	pm1_05:2524713|2525042(+)	7.68	tp	0	down_stream	SF	SRSF7	TM020270.00	Zinc finger CCCH domain-containing protein 42	NA
1-CCYCGTCG	STREME-1	2.1e-8	pm1_05:2524713|2525042(+)	7.68	tp	0	down_stream	SF	SRSF7	TM040042.00	peptidyl prolyl cis-trans isomerase Cyclophilin, putative	NA
1-CCYCGTCG	STREME-1	2.1e-8	pm1_05:2524840|2525042(+)	7.68	tp	0	down_stream	SF	SRSF7	TM020270.00	Zinc finger CCCH domain-containing protein 42	NA
1-CCYCGTCG	STREME-1	2.1e-8	pm1_05:2524840|2525042(+)	7.68	tp	0	down_stream	SF	SRSF7	TM040042.00	peptidyl prolyl cis-trans isomerase Cyclophilin, putative	NA
1-CCYCGTCG	STREME-1	2.1e-8	pm1_04:1985021|1985163(+)	7.65	tp	0	down_stream	SF	SRSF7	TM020270.00	Zinc finger CCCH domain-containing protein 42	NA
1-CCYCGTCG	STREME-1	2.1e-8	pm1_04:1985021|1985163(+)	7.65	tp	0	down_stream	SF	SRSF7	TM040042.00	peptidyl prolyl cis-trans isomerase Cyclophilin, putative	NA
1-CCYCGTCG	STREME-1	2.1e-8	pm1_01:2628590|2630835	7.65	tp	0	down_stream	SF	SRSF7	TM020270.00	Zinc finger CCCH domain-containing protein 42	NA
1-CCYCGTCG	STREME-1	2.1e-8	pm1_01:2628590|2630835	7.65	tp	0	down_stream	SF	SRSF7	TM040042.00	peptidyl prolyl cis-trans isomerase Cyclophilin, putative	NA
1-CCYCGTCG	STREME-1	2.1e-8	pm1_01:2805973|2806329(+)	7.63	tp	0	down_stream	SF	SRSF7	TM020270.00	Zinc finger CCCH domain-containing protein 42	NA
1-CCYCGTCG	STREME-1	2.1e-8	pm1_01:2805973|2806329(+)	7.63	tp	0	down_stream	SF	SRSF7	TM040042.00	peptidyl prolyl cis-trans isomerase Cyclophilin, putative	NA
1-CCYCGTCG	STREME-1	2.1e-8	pm1_01:4030262|4030648	7.63	tp	0	down_stream	SF	SRSF7	TM020270.00	Zinc finger CCCH domain-containing protein 42	NA
1-CCYCGTCG	STREME-1	2.1e-8	pm1_01:4030262|4030648	7.63	tp	0	down_stream	SF	SRSF7	TM040042.00	peptidyl prolyl cis-trans isomerase Cyclophilin, putative	NA
1-CCYCGTCG	STREME-1	2.1e-8	pm1_01:1510172|1510393	7.63	tp	0	down_stream	SF	SRSF7	TM020270.00	Zinc finger CCCH domain-containing protein 42	NA
1-CCYCGTCG	STREME-1	2.1e-8	pm1_01:1510172|1510393	7.63	tp	0	down_stream	SF	SRSF7	TM040042.00	peptidyl prolyl cis-trans isomerase Cyclophilin, putative	NA
1-CCYCGTCG	STREME-1	2.1e-8	pm1_05:2148203|2148969(+)	7.6	tp	0	down_stream	SF	SRSF7	TM020270.00	Zinc finger CCCH domain-containing protein 42	NA
1-CCYCGTCG	STREME-1	2.1e-8	pm1_05:2148203|2148969(+)	7.6	tp	0	down_stream	SF	SRSF7	TM040042.00	peptidyl prolyl cis-trans isomerase Cyclophilin, putative	NA
1-CCYCGTCG	STREME-1	2.1e-8	pm1_02:1237850|1238184	7.6	tp	0	down_stream	SF	SRSF7	TM020270.00	Zinc finger CCCH domain-containing protein 42	NA
1-CCYCGTCG	STREME-1	2.1e-8	pm1_02:1237850|1238184	7.6	tp	0	down_stream	SF	SRSF7	TM040042.00	peptidyl prolyl cis-trans isomerase Cyclophilin, putative	NA
1-CCYCGTCG	STREME-1	2.1e-8	pm1_05:2148514|2148969(+)	7.6	tp	0	down_stream	SF	SRSF7	TM020270.00	Zinc finger CCCH domain-containing protein 42	NA
1-CCYCGTCG	STREME-1	2.1e-8	pm1_05:2148514|2148969(+)	7.6	tp	0	down_stream	SF	SRSF7	TM040042.00	peptidyl prolyl cis-trans isomerase Cyclophilin, putative	NA
1-CCYCGTCG	STREME-1	2.1e-8	pm1_01:78260|78665(+)	7.6	tp	0	down_stream	SF	SRSF7	TM020270.00	Zinc finger CCCH domain-containing protein 42	NA
1-CCYCGTCG	STREME-1	2.1e-8	pm1_01:78260|78665(+)	7.6	tp	0	down_stream	SF	SRSF7	TM040042.00	peptidyl prolyl cis-trans isomerase Cyclophilin, putative	NA
1-CCYCGTCG	STREME-1	2.1e-8	pm1_05:1853795|1854172	7.6	tp	0	down_stream	SF	SRSF7	TM020270.00	Zinc finger CCCH domain-containing protein 42	NA
1-CCYCGTCG	STREME-1	2.1e-8	pm1_05:1853795|1854172	7.6	tp	0	down_stream	SF	SRSF7	TM040042.00	peptidyl prolyl cis-trans isomerase Cyclophilin, putative	NA
1-CCYCGTCG	STREME-1	2.1e-8	pm1_02:3526096|3526293	7.6	tp	0	down_stream	SF	SRSF7	TM020270.00	Zinc finger CCCH domain-containing protein 42	NA
1-CCYCGTCG	STREME-1	2.1e-8	pm1_02:3526096|3526293	7.6	tp	0	down_stream	SF	SRSF7	TM040042.00	peptidyl prolyl cis-trans isomerase Cyclophilin, putative	NA
1-CCYCGTCG	STREME-1	2.1e-8	pm1_05:2148402|2148969(+)	7.6	tp	1	down_stream	SF	SRSF7	TM020270.00	Zinc finger CCCH domain-containing protein 42	NA
1-CCYCGTCG	STREME-1	2.1e-8	pm1_05:2148402|2148969(+)	7.6	tp	1	down_stream	SF	SRSF7	TM040042.00	peptidyl prolyl cis-trans isomerase Cyclophilin, putative	NA
1-CCYCGTCG	STREME-1	2.1e-8	pm1_02:932168|932337	7.58	tp	0	down_stream	SF	SRSF7	TM020270.00	Zinc finger CCCH domain-containing protein 42	NA
1-CCYCGTCG	STREME-1	2.1e-8	pm1_02:932168|932337	7.58	tp	0	down_stream	SF	SRSF7	TM040042.00	peptidyl prolyl cis-trans isomerase Cyclophilin, putative	NA
1-CCYCGTCG	STREME-1	2.1e-8	pm1_05:2709036|2709780(+)	7.58	tp	0	down_stream	SF	SRSF7	TM020270.00	Zinc finger CCCH domain-containing protein 42	NA
1-CCYCGTCG	STREME-1	2.1e-8	pm1_05:2709036|2709780(+)	7.58	tp	0	down_stream	SF	SRSF7	TM040042.00	peptidyl prolyl cis-trans isomerase Cyclophilin, putative	NA
1-CCYCGTCG	STREME-1	2.1e-8	pm1_05:2709526|2709780(+)	7.58	tp	0	down_stream	SF	SRSF7	TM020270.00	Zinc finger CCCH domain-containing protein 42	NA
1-CCYCGTCG	STREME-1	2.1e-8	pm1_05:2709526|2709780(+)	7.58	tp	0	down_stream	SF	SRSF7	TM040042.00	peptidyl prolyl cis-trans isomerase Cyclophilin, putative	NA
1-CCYCGTCG	STREME-1	2.1e-8	pm1_01:5762648|5762807(+)	7.58	tp	0	down_stream	SF	SRSF7	TM020270.00	Zinc finger CCCH domain-containing protein 42	NA
1-CCYCGTCG	STREME-1	2.1e-8	pm1_01:5762648|5762807(+)	7.58	tp	0	down_stream	SF	SRSF7	TM040042.00	peptidyl prolyl cis-trans isomerase Cyclophilin, putative	NA
1-CCYCGTCG	STREME-1	2.1e-8	pm1_04:619710|620057(+)	7.58	tp	0	down_stream	SF	SRSF7	TM020270.00	Zinc finger CCCH domain-containing protein 42	NA
1-CCYCGTCG	STREME-1	2.1e-8	pm1_04:619710|620057(+)	7.58	tp	0	down_stream	SF	SRSF7	TM040042.00	peptidyl prolyl cis-trans isomerase Cyclophilin, putative	NA
1-CCYCGTCG	STREME-1	2.1e-8	pm1_01:2109977|2110147(+)	7.58	tp	1	down_stream	SF	SRSF7	TM020270.00	Zinc finger CCCH domain-containing protein 42	NA
1-CCYCGTCG	STREME-1	2.1e-8	pm1_01:2109977|2110147(+)	7.58	tp	1	down_stream	SF	SRSF7	TM040042.00	peptidyl prolyl cis-trans isomerase Cyclophilin, putative	NA
1-CCYCGTCG	STREME-1	2.1e-8	pm1_06:239254|239397	7.58	tp	0	down_stream	SF	SRSF7	TM020270.00	Zinc finger CCCH domain-containing protein 42	NA
1-CCYCGTCG	STREME-1	2.1e-8	pm1_06:239254|239397	7.58	tp	0	down_stream	SF	SRSF7	TM040042.00	peptidyl prolyl cis-trans isomerase Cyclophilin, putative	NA
1-CCYCGTCG	STREME-1	2.1e-8	pm1_01:3481482|3481776(+)	7.58	tp	0	down_stream	SF	SRSF7	TM020270.00	Zinc finger CCCH domain-containing protein 42	NA
1-CCYCGTCG	STREME-1	2.1e-8	pm1_01:3481482|3481776(+)	7.58	tp	0	down_stream	SF	SRSF7	TM040042.00	peptidyl prolyl cis-trans isomerase Cyclophilin, putative	NA
1-CCYCGTCG	STREME-1	2.1e-8	pm1_02:2141652|2141976	7.58	tp	0	down_stream	SF	SRSF7	TM020270.00	Zinc finger CCCH domain-containing protein 42	NA
1-CCYCGTCG	STREME-1	2.1e-8	pm1_02:2141652|2141976	7.58	tp	0	down_stream	SF	SRSF7	TM040042.00	peptidyl prolyl cis-trans isomerase Cyclophilin, putative	NA
1-CCYCGTCG	STREME-1	2.1e-8	pm1_02:2141652|2141972	7.58	tp	0	down_stream	SF	SRSF7	TM020270.00	Zinc finger CCCH domain-containing protein 42	NA
1-CCYCGTCG	STREME-1	2.1e-8	pm1_02:2141652|2141972	7.58	tp	0	down_stream	SF	SRSF7	TM040042.00	peptidyl prolyl cis-trans isomerase Cyclophilin, putative	NA
1-CCYCGTCG	STREME-1	2.1e-8	pm1_03:2560747|2560997(+)	7.58	tp	0	down_stream	SF	SRSF7	TM020270.00	Zinc finger CCCH domain-containing protein 42	NA
1-CCYCGTCG	STREME-1	2.1e-8	pm1_03:2560747|2560997(+)	7.58	tp	0	down_stream	SF	SRSF7	TM040042.00	peptidyl prolyl cis-trans isomerase Cyclophilin, putative	NA
1-CCYCGTCG	STREME-1	2.1e-8	pm1_04:2804932|2805093	7.58	tp	0	down_stream	SF	SRSF7	TM020270.00	Zinc finger CCCH domain-containing protein 42	NA
1-CCYCGTCG	STREME-1	2.1e-8	pm1_04:2804932|2805093	7.58	tp	0	down_stream	SF	SRSF7	TM040042.00	peptidyl prolyl cis-trans isomerase Cyclophilin, putative	NA
1-CCYCGTCG	STREME-1	2.1e-8	pm1_02:2140698|2141626(+)	7.58	tp	0	down_stream	SF	SRSF7	TM020270.00	Zinc finger CCCH domain-containing protein 42	NA
1-CCYCGTCG	STREME-1	2.1e-8	pm1_02:2140698|2141626(+)	7.58	tp	0	down_stream	SF	SRSF7	TM040042.00	peptidyl prolyl cis-trans isomerase Cyclophilin, putative	NA
1-CCYCGTCG	STREME-1	2.1e-8	pm1_02:2141652|2141980	7.58	tp	0	down_stream	SF	SRSF7	TM020270.00	Zinc finger CCCH domain-containing protein 42	NA
1-CCYCGTCG	STREME-1	2.1e-8	pm1_02:2141652|2141980	7.58	tp	0	down_stream	SF	SRSF7	TM040042.00	peptidyl prolyl cis-trans isomerase Cyclophilin, putative	NA
1-CCYCGTCG	STREME-1	2.1e-8	pm1_05:1488584|1488854	7.56	tp	0	down_stream	SF	SRSF7	TM020270.00	Zinc finger CCCH domain-containing protein 42	NA
1-CCYCGTCG	STREME-1	2.1e-8	pm1_05:1488584|1488854	7.56	tp	0	down_stream	SF	SRSF7	TM040042.00	peptidyl prolyl cis-trans isomerase Cyclophilin, putative	NA
1-CCYCGTCG	STREME-1	2.1e-8	pm1_04:2617904|2618424	7.56	tp	0	down_stream	SF	SRSF7	TM020270.00	Zinc finger CCCH domain-containing protein 42	NA
1-CCYCGTCG	STREME-1	2.1e-8	pm1_04:2617904|2618424	7.56	tp	0	down_stream	SF	SRSF7	TM040042.00	peptidyl prolyl cis-trans isomerase Cyclophilin, putative	NA
1-CCYCGTCG	STREME-1	2.1e-8	pm1_03:879089|879240(+)	7.55	tp	0	down_stream	SF	SRSF7	TM020270.00	Zinc finger CCCH domain-containing protein 42	NA
1-CCYCGTCG	STREME-1	2.1e-8	pm1_03:879089|879240(+)	7.55	tp	0	down_stream	SF	SRSF7	TM040042.00	peptidyl prolyl cis-trans isomerase Cyclophilin, putative	NA
1-CCYCGTCG	STREME-1	2.1e-8	pm1_01:305197|305397	7.55	tp	0	down_stream	SF	SRSF7	TM020270.00	Zinc finger CCCH domain-containing protein 42	NA
1-CCYCGTCG	STREME-1	2.1e-8	pm1_01:305197|305397	7.55	tp	0	down_stream	SF	SRSF7	TM040042.00	peptidyl prolyl cis-trans isomerase Cyclophilin, putative	NA
1-CCYCGTCG	STREME-1	2.1e-8	pm1_05:1912405|1914559	7.54	tp	0	down_stream	SF	SRSF7	TM020270.00	Zinc finger CCCH domain-containing protein 42	NA
1-CCYCGTCG	STREME-1	2.1e-8	pm1_05:1912405|1914559	7.54	tp	0	down_stream	SF	SRSF7	TM040042.00	peptidyl prolyl cis-trans isomerase Cyclophilin, putative	NA
1-CCYCGTCG	STREME-1	2.1e-8	pm1_08:336721|336925	7.54	tp	0	down_stream	SF	SRSF7	TM020270.00	Zinc finger CCCH domain-containing protein 42	NA
1-CCYCGTCG	STREME-1	2.1e-8	pm1_08:336721|336925	7.54	tp	0	down_stream	SF	SRSF7	TM040042.00	peptidyl prolyl cis-trans isomerase Cyclophilin, putative	NA
1-CCYCGTCG	STREME-1	2.1e-8	pm1_06:2091617|2092337	7.54	tp	0	down_stream	SF	SRSF7	TM020270.00	Zinc finger CCCH domain-containing protein 42	NA
1-CCYCGTCG	STREME-1	2.1e-8	pm1_06:2091617|2092337	7.54	tp	0	down_stream	SF	SRSF7	TM040042.00	peptidyl prolyl cis-trans isomerase Cyclophilin, putative	NA
1-CCYCGTCG	STREME-1	2.1e-8	pm1_03:2961339|2961846	7.54	tp	0	down_stream	SF	SRSF7	TM020270.00	Zinc finger CCCH domain-containing protein 42	NA
1-CCYCGTCG	STREME-1	2.1e-8	pm1_03:2961339|2961846	7.54	tp	0	down_stream	SF	SRSF7	TM040042.00	peptidyl prolyl cis-trans isomerase Cyclophilin, putative	NA
1-CCYCGTCG	STREME-1	2.1e-8	pm1_04:2236147|2236649	7.54	tp	0	down_stream	SF	SRSF7	TM020270.00	Zinc finger CCCH domain-containing protein 42	NA
1-CCYCGTCG	STREME-1	2.1e-8	pm1_04:2236147|2236649	7.54	tp	0	down_stream	SF	SRSF7	TM040042.00	peptidyl prolyl cis-trans isomerase Cyclophilin, putative	NA
1-CCYCGTCG	STREME-1	2.1e-8	pm1_04:2236147|2236652	7.54	tp	1	down_stream	SF	SRSF7	TM020270.00	Zinc finger CCCH domain-containing protein 42	NA
1-CCYCGTCG	STREME-1	2.1e-8	pm1_04:2236147|2236652	7.54	tp	1	down_stream	SF	SRSF7	TM040042.00	peptidyl prolyl cis-trans isomerase Cyclophilin, putative	NA
1-CCYCGTCG	STREME-1	2.1e-8	pm1_01:1562169|1562386(+)	7.52	tp	0	down_stream	SF	SRSF7	TM020270.00	Zinc finger CCCH domain-containing protein 42	NA
1-CCYCGTCG	STREME-1	2.1e-8	pm1_01:1562169|1562386(+)	7.52	tp	0	down_stream	SF	SRSF7	TM040042.00	peptidyl prolyl cis-trans isomerase Cyclophilin, putative	NA
1-CCYCGTCG	STREME-1	2.1e-8	pm1_01:198273|199013(+)	7.51	tp	0	down_stream	SF	SRSF7	TM020270.00	Zinc finger CCCH domain-containing protein 42	NA
1-CCYCGTCG	STREME-1	2.1e-8	pm1_01:198273|199013(+)	7.51	tp	0	down_stream	SF	SRSF7	TM040042.00	peptidyl prolyl cis-trans isomerase Cyclophilin, putative	NA
1-CCYCGTCG	STREME-1	2.1e-8	pm1_06:1845733|1845887(+)	7.51	tp	0	down_stream	SF	SRSF7	TM020270.00	Zinc finger CCCH domain-containing protein 42	NA
1-CCYCGTCG	STREME-1	2.1e-8	pm1_06:1845733|1845887(+)	7.51	tp	0	down_stream	SF	SRSF7	TM040042.00	peptidyl prolyl cis-trans isomerase Cyclophilin, putative	NA
1-CCYCGTCG	STREME-1	2.1e-8	pm1_07:354305|354506(+)	7.51	tp	0	down_stream	SF	SRSF7	TM020270.00	Zinc finger CCCH domain-containing protein 42	NA
1-CCYCGTCG	STREME-1	2.1e-8	pm1_07:354305|354506(+)	7.51	tp	0	down_stream	SF	SRSF7	TM040042.00	peptidyl prolyl cis-trans isomerase Cyclophilin, putative	NA
1-CCYCGTCG	STREME-1	2.1e-8	pm1_02:1953013|1953156	7.51	tp	0	down_stream	SF	SRSF7	TM020270.00	Zinc finger CCCH domain-containing protein 42	NA
1-CCYCGTCG	STREME-1	2.1e-8	pm1_02:1953013|1953156	7.51	tp	0	down_stream	SF	SRSF7	TM040042.00	peptidyl prolyl cis-trans isomerase Cyclophilin, putative	NA
1-CCYCGTCG	STREME-1	2.1e-8	pm1_01:198299|199013(+)	7.51	tp	0	down_stream	SF	SRSF7	TM020270.00	Zinc finger CCCH domain-containing protein 42	NA
1-CCYCGTCG	STREME-1	2.1e-8	pm1_01:198299|199013(+)	7.51	tp	0	down_stream	SF	SRSF7	TM040042.00	peptidyl prolyl cis-trans isomerase Cyclophilin, putative	NA
1-CCYCGTCG	STREME-1	2.1e-8	pm1_06:1845771|1845887(+)	7.51	tp	1	down_stream	SF	SRSF7	TM020270.00	Zinc finger CCCH domain-containing protein 42	NA
1-CCYCGTCG	STREME-1	2.1e-8	pm1_06:1845771|1845887(+)	7.51	tp	1	down_stream	SF	SRSF7	TM040042.00	peptidyl prolyl cis-trans isomerase Cyclophilin, putative	NA
1-CCYCGTCG	STREME-1	2.1e-8	pm1_01:216611|217075(+)	7.5	tp	0	down_stream	SF	SRSF7	TM020270.00	Zinc finger CCCH domain-containing protein 42	NA
1-CCYCGTCG	STREME-1	2.1e-8	pm1_01:216611|217075(+)	7.5	tp	0	down_stream	SF	SRSF7	TM040042.00	peptidyl prolyl cis-trans isomerase Cyclophilin, putative	NA
1-CCYCGTCG	STREME-1	2.1e-8	pm1_08:88099|88589(+)	7.5	tp	0	down_stream	SF	SRSF7	TM020270.00	Zinc finger CCCH domain-containing protein 42	NA
1-CCYCGTCG	STREME-1	2.1e-8	pm1_08:88099|88589(+)	7.5	tp	0	down_stream	SF	SRSF7	TM040042.00	peptidyl prolyl cis-trans isomerase Cyclophilin, putative	NA
1-CCYCGTCG	STREME-1	2.1e-8	pm1_01:3663291|3663725(+)	7.5	tp	0	down_stream	SF	SRSF7	TM020270.00	Zinc finger CCCH domain-containing protein 42	NA
1-CCYCGTCG	STREME-1	2.1e-8	pm1_01:3663291|3663725(+)	7.5	tp	0	down_stream	SF	SRSF7	TM040042.00	peptidyl prolyl cis-trans isomerase Cyclophilin, putative	NA
1-CCYCGTCG	STREME-1	2.1e-8	pm1_06:1135472|1135633	7.5	tp	0	down_stream	SF	SRSF7	TM020270.00	Zinc finger CCCH domain-containing protein 42	NA
1-CCYCGTCG	STREME-1	2.1e-8	pm1_06:1135472|1135633	7.5	tp	0	down_stream	SF	SRSF7	TM040042.00	peptidyl prolyl cis-trans isomerase Cyclophilin, putative	NA
1-CCYCGTCG	STREME-1	2.1e-8	pm1_02:1676243|1676797(+)	7.5	tp	1	down_stream	SF	SRSF7	TM020270.00	Zinc finger CCCH domain-containing protein 42	NA
1-CCYCGTCG	STREME-1	2.1e-8	pm1_02:1676243|1676797(+)	7.5	tp	1	down_stream	SF	SRSF7	TM040042.00	peptidyl prolyl cis-trans isomerase Cyclophilin, putative	NA
1-CCYCGTCG	STREME-1	2.1e-8	pm1_02:3707585|3707879(+)	7.49	tp	0	down_stream	SF	SRSF7	TM020270.00	Zinc finger CCCH domain-containing protein 42	NA
1-CCYCGTCG	STREME-1	2.1e-8	pm1_02:3707585|3707879(+)	7.49	tp	0	down_stream	SF	SRSF7	TM040042.00	peptidyl prolyl cis-trans isomerase Cyclophilin, putative	NA
1-CCYCGTCG	STREME-1	2.1e-8	pm1_01:4930463|4930564	7.49	tp	0	down_stream	SF	SRSF7	TM020270.00	Zinc finger CCCH domain-containing protein 42	NA
1-CCYCGTCG	STREME-1	2.1e-8	pm1_01:4930463|4930564	7.49	tp	0	down_stream	SF	SRSF7	TM040042.00	peptidyl prolyl cis-trans isomerase Cyclophilin, putative	NA
1-CCYCGTCG	STREME-1	2.1e-8	pm1_04:173815|174368	7.49	tp	0	down_stream	SF	SRSF7	TM020270.00	Zinc finger CCCH domain-containing protein 42	NA
1-CCYCGTCG	STREME-1	2.1e-8	pm1_04:173815|174368	7.49	tp	0	down_stream	SF	SRSF7	TM040042.00	peptidyl prolyl cis-trans isomerase Cyclophilin, putative	NA
1-CCYCGTCG	STREME-1	2.1e-8	pm1_01:5073944|5074059	7.49	tp	0	down_stream	SF	SRSF7	TM020270.00	Zinc finger CCCH domain-containing protein 42	NA
1-CCYCGTCG	STREME-1	2.1e-8	pm1_01:5073944|5074059	7.49	tp	0	down_stream	SF	SRSF7	TM040042.00	peptidyl prolyl cis-trans isomerase Cyclophilin, putative	NA
1-CCYCGTCG	STREME-1	2.1e-8	pm1_02:3707634|3707879(+)	7.49	tp	0	down_stream	SF	SRSF7	TM020270.00	Zinc finger CCCH domain-containing protein 42	NA
1-CCYCGTCG	STREME-1	2.1e-8	pm1_02:3707634|3707879(+)	7.49	tp	0	down_stream	SF	SRSF7	TM040042.00	peptidyl prolyl cis-trans isomerase Cyclophilin, putative	NA
1-CCYCGTCG	STREME-1	2.1e-8	pm1_04:2534407|2535409	7.49	tp	1	down_stream	SF	SRSF7	TM020270.00	Zinc finger CCCH domain-containing protein 42	NA
1-CCYCGTCG	STREME-1	2.1e-8	pm1_04:2534407|2535409	7.49	tp	1	down_stream	SF	SRSF7	TM040042.00	peptidyl prolyl cis-trans isomerase Cyclophilin, putative	NA
1-CCYCGTCG	STREME-1	2.1e-8	pm1_01:1168334|1168632	7.48	tp	0	down_stream	SF	SRSF7	TM020270.00	Zinc finger CCCH domain-containing protein 42	NA
1-CCYCGTCG	STREME-1	2.1e-8	pm1_01:1168334|1168632	7.48	tp	0	down_stream	SF	SRSF7	TM040042.00	peptidyl prolyl cis-trans isomerase Cyclophilin, putative	NA
1-CCYCGTCG	STREME-1	2.1e-8	pm1_05:845713|845962	7.48	tp	0	down_stream	SF	SRSF7	TM020270.00	Zinc finger CCCH domain-containing protein 42	NA
1-CCYCGTCG	STREME-1	2.1e-8	pm1_05:845713|845962	7.48	tp	0	down_stream	SF	SRSF7	TM040042.00	peptidyl prolyl cis-trans isomerase Cyclophilin, putative	NA
1-CCYCGTCG	STREME-1	2.1e-8	pm1_07:848515|848721(+)	7.47	tp	0	down_stream	SF	SRSF7	TM020270.00	Zinc finger CCCH domain-containing protein 42	NA
1-CCYCGTCG	STREME-1	2.1e-8	pm1_07:848515|848721(+)	7.47	tp	0	down_stream	SF	SRSF7	TM040042.00	peptidyl prolyl cis-trans isomerase Cyclophilin, putative	NA
1-CCYCGTCG	STREME-1	2.1e-8	pm1_07:848438|848721(+)	7.47	tp	0	down_stream	SF	SRSF7	TM020270.00	Zinc finger CCCH domain-containing protein 42	NA
1-CCYCGTCG	STREME-1	2.1e-8	pm1_07:848438|848721(+)	7.47	tp	0	down_stream	SF	SRSF7	TM040042.00	peptidyl prolyl cis-trans isomerase Cyclophilin, putative	NA
1-CCYCGTCG	STREME-1	2.1e-8	pm1_02:3647713|3647860	7.47	tp	1	down_stream	SF	SRSF7	TM020270.00	Zinc finger CCCH domain-containing protein 42	NA
1-CCYCGTCG	STREME-1	2.1e-8	pm1_02:3647713|3647860	7.47	tp	1	down_stream	SF	SRSF7	TM040042.00	peptidyl prolyl cis-trans isomerase Cyclophilin, putative	NA
1-CCYCGTCG	STREME-1	2.1e-8	pm1_03:3046776|3047087(+)	7.43	tp	0	down_stream	SF	SRSF7	TM020270.00	Zinc finger CCCH domain-containing protein 42	NA
1-CCYCGTCG	STREME-1	2.1e-8	pm1_03:3046776|3047087(+)	7.43	tp	0	down_stream	SF	SRSF7	TM040042.00	peptidyl prolyl cis-trans isomerase Cyclophilin, putative	NA
1-CCYCGTCG	STREME-1	2.1e-8	pm1_01:1551322|1551624	7.43	tp	0	down_stream	SF	SRSF7	TM020270.00	Zinc finger CCCH domain-containing protein 42	NA
1-CCYCGTCG	STREME-1	2.1e-8	pm1_01:1551322|1551624	7.43	tp	0	down_stream	SF	SRSF7	TM040042.00	peptidyl prolyl cis-trans isomerase Cyclophilin, putative	NA
1-CCYCGTCG	STREME-1	2.1e-8	pm1_06:696825|697108(+)	7.43	tp	0	down_stream	SF	SRSF7	TM020270.00	Zinc finger CCCH domain-containing protein 42	NA
1-CCYCGTCG	STREME-1	2.1e-8	pm1_06:696825|697108(+)	7.43	tp	0	down_stream	SF	SRSF7	TM040042.00	peptidyl prolyl cis-trans isomerase Cyclophilin, putative	NA
1-CCYCGTCG	STREME-1	2.1e-8	pm1_01:1551322|1551965	7.43	tp	0	down_stream	SF	SRSF7	TM020270.00	Zinc finger CCCH domain-containing protein 42	NA
1-CCYCGTCG	STREME-1	2.1e-8	pm1_01:1551322|1551965	7.43	tp	0	down_stream	SF	SRSF7	TM040042.00	peptidyl prolyl cis-trans isomerase Cyclophilin, putative	NA
1-CCYCGTCG	STREME-1	2.1e-8	pm1_01:1551322|1552316	7.43	tp	0	down_stream	SF	SRSF7	TM020270.00	Zinc finger CCCH domain-containing protein 42	NA
1-CCYCGTCG	STREME-1	2.1e-8	pm1_01:1551322|1552316	7.43	tp	0	down_stream	SF	SRSF7	TM040042.00	peptidyl prolyl cis-trans isomerase Cyclophilin, putative	NA
1-CCYCGTCG	STREME-1	2.1e-8	pm1_01:1551322|1551793	7.43	tp	0	down_stream	SF	SRSF7	TM020270.00	Zinc finger CCCH domain-containing protein 42	NA
1-CCYCGTCG	STREME-1	2.1e-8	pm1_01:1551322|1551793	7.43	tp	0	down_stream	SF	SRSF7	TM040042.00	peptidyl prolyl cis-trans isomerase Cyclophilin, putative	NA
1-CCYCGTCG	STREME-1	2.1e-8	pm1_01:1551322|1551956	7.43	tp	0	down_stream	SF	SRSF7	TM020270.00	Zinc finger CCCH domain-containing protein 42	NA
1-CCYCGTCG	STREME-1	2.1e-8	pm1_01:1551322|1551956	7.43	tp	0	down_stream	SF	SRSF7	TM040042.00	peptidyl prolyl cis-trans isomerase Cyclophilin, putative	NA
1-CCYCGTCG	STREME-1	2.1e-8	pm1_01:1551322|1552284	7.43	tp	0	down_stream	SF	SRSF7	TM020270.00	Zinc finger CCCH domain-containing protein 42	NA
1-CCYCGTCG	STREME-1	2.1e-8	pm1_01:1551322|1552284	7.43	tp	0	down_stream	SF	SRSF7	TM040042.00	peptidyl prolyl cis-trans isomerase Cyclophilin, putative	NA
1-CCYCGTCG	STREME-1	2.1e-8	pm1_07:1357067|1357307(+)	7.43	tp	0	down_stream	SF	SRSF7	TM020270.00	Zinc finger CCCH domain-containing protein 42	NA
1-CCYCGTCG	STREME-1	2.1e-8	pm1_07:1357067|1357307(+)	7.43	tp	0	down_stream	SF	SRSF7	TM040042.00	peptidyl prolyl cis-trans isomerase Cyclophilin, putative	NA
1-CCYCGTCG	STREME-1	2.1e-8	pm1_07:491091|491416(+)	7.43	tp	0	down_stream	SF	SRSF7	TM020270.00	Zinc finger CCCH domain-containing protein 42	NA
1-CCYCGTCG	STREME-1	2.1e-8	pm1_07:491091|491416(+)	7.43	tp	0	down_stream	SF	SRSF7	TM040042.00	peptidyl prolyl cis-trans isomerase Cyclophilin, putative	NA
1-CCYCGTCG	STREME-1	2.1e-8	pm1_02:1319338|1319626(+)	7.43	tp	0	down_stream	SF	SRSF7	TM020270.00	Zinc finger CCCH domain-containing protein 42	NA
1-CCYCGTCG	STREME-1	2.1e-8	pm1_02:1319338|1319626(+)	7.43	tp	0	down_stream	SF	SRSF7	TM040042.00	peptidyl prolyl cis-trans isomerase Cyclophilin, putative	NA
1-CCYCGTCG	STREME-1	2.1e-8	pm1_01:1551322|1552287	7.43	tp	0	down_stream	SF	SRSF7	TM020270.00	Zinc finger CCCH domain-containing protein 42	NA
1-CCYCGTCG	STREME-1	2.1e-8	pm1_01:1551322|1552287	7.43	tp	0	down_stream	SF	SRSF7	TM040042.00	peptidyl prolyl cis-trans isomerase Cyclophilin, putative	NA
1-CCYCGTCG	STREME-1	2.1e-8	pm1_01:1551683|1552284	7.42	tp	0	down_stream	SF	SRSF7	TM020270.00	Zinc finger CCCH domain-containing protein 42	NA
1-CCYCGTCG	STREME-1	2.1e-8	pm1_01:1551683|1552284	7.42	tp	0	down_stream	SF	SRSF7	TM040042.00	peptidyl prolyl cis-trans isomerase Cyclophilin, putative	NA
1-CCYCGTCG	STREME-1	2.1e-8	pm1_06:2924162|2924629(+)	7.42	tp	0	down_stream	SF	SRSF7	TM020270.00	Zinc finger CCCH domain-containing protein 42	NA
1-CCYCGTCG	STREME-1	2.1e-8	pm1_06:2924162|2924629(+)	7.42	tp	0	down_stream	SF	SRSF7	TM040042.00	peptidyl prolyl cis-trans isomerase Cyclophilin, putative	NA
1-CCYCGTCG	STREME-1	2.1e-8	pm1_01:1551683|1551965	7.42	tp	0	down_stream	SF	SRSF7	TM020270.00	Zinc finger CCCH domain-containing protein 42	NA
1-CCYCGTCG	STREME-1	2.1e-8	pm1_01:1551683|1551965	7.42	tp	0	down_stream	SF	SRSF7	TM040042.00	peptidyl prolyl cis-trans isomerase Cyclophilin, putative	NA
1-CCYCGTCG	STREME-1	2.1e-8	pm1_04:383709|383985	7.42	tp	0	down_stream	SF	SRSF7	TM020270.00	Zinc finger CCCH domain-containing protein 42	NA
1-CCYCGTCG	STREME-1	2.1e-8	pm1_04:383709|383985	7.42	tp	0	down_stream	SF	SRSF7	TM040042.00	peptidyl prolyl cis-trans isomerase Cyclophilin, putative	NA
1-CCYCGTCG	STREME-1	2.1e-8	pm1_01:1551683|1551793	7.42	tp	0	down_stream	SF	SRSF7	TM020270.00	Zinc finger CCCH domain-containing protein 42	NA
1-CCYCGTCG	STREME-1	2.1e-8	pm1_01:1551683|1551793	7.42	tp	0	down_stream	SF	SRSF7	TM040042.00	peptidyl prolyl cis-trans isomerase Cyclophilin, putative	NA
1-CCYCGTCG	STREME-1	2.1e-8	pm1_04:1286242|1286508(+)	7.42	tp	0	down_stream	SF	SRSF7	TM020270.00	Zinc finger CCCH domain-containing protein 42	NA
1-CCYCGTCG	STREME-1	2.1e-8	pm1_04:1286242|1286508(+)	7.42	tp	0	down_stream	SF	SRSF7	TM040042.00	peptidyl prolyl cis-trans isomerase Cyclophilin, putative	NA
1-CCYCGTCG	STREME-1	2.1e-8	pm1_06:2924151|2924629(+)	7.42	tp	0	down_stream	SF	SRSF7	TM020270.00	Zinc finger CCCH domain-containing protein 42	NA
1-CCYCGTCG	STREME-1	2.1e-8	pm1_06:2924151|2924629(+)	7.42	tp	0	down_stream	SF	SRSF7	TM040042.00	peptidyl prolyl cis-trans isomerase Cyclophilin, putative	NA
1-CCYCGTCG	STREME-1	2.1e-8	pm1_06:2924202|2924629(+)	7.42	tp	0	down_stream	SF	SRSF7	TM020270.00	Zinc finger CCCH domain-containing protein 42	NA
1-CCYCGTCG	STREME-1	2.1e-8	pm1_06:2924202|2924629(+)	7.42	tp	0	down_stream	SF	SRSF7	TM040042.00	peptidyl prolyl cis-trans isomerase Cyclophilin, putative	NA
1-CCYCGTCG	STREME-1	2.1e-8	pm1_02:2681000|2681151	7.42	tp	0	down_stream	SF	SRSF7	TM020270.00	Zinc finger CCCH domain-containing protein 42	NA
1-CCYCGTCG	STREME-1	2.1e-8	pm1_02:2681000|2681151	7.42	tp	0	down_stream	SF	SRSF7	TM040042.00	peptidyl prolyl cis-trans isomerase Cyclophilin, putative	NA
1-CCYCGTCG	STREME-1	2.1e-8	pm1_01:1433759|1434121(+)	7.4	tp	0	down_stream	SF	SRSF7	TM020270.00	Zinc finger CCCH domain-containing protein 42	NA
1-CCYCGTCG	STREME-1	2.1e-8	pm1_01:1433759|1434121(+)	7.4	tp	0	down_stream	SF	SRSF7	TM040042.00	peptidyl prolyl cis-trans isomerase Cyclophilin, putative	NA
1-CCYCGTCG	STREME-1	2.1e-8	pm1_02:3838009|3838167	7.38	tp	0	down_stream	SF	SRSF7	TM020270.00	Zinc finger CCCH domain-containing protein 42	NA
1-CCYCGTCG	STREME-1	2.1e-8	pm1_02:3838009|3838167	7.38	tp	0	down_stream	SF	SRSF7	TM040042.00	peptidyl prolyl cis-trans isomerase Cyclophilin, putative	NA
1-CCYCGTCG	STREME-1	2.1e-8	pm1_02:3787166|3787583	7.38	tp	0	down_stream	SF	SRSF7	TM020270.00	Zinc finger CCCH domain-containing protein 42	NA
1-CCYCGTCG	STREME-1	2.1e-8	pm1_02:3787166|3787583	7.38	tp	0	down_stream	SF	SRSF7	TM040042.00	peptidyl prolyl cis-trans isomerase Cyclophilin, putative	NA
1-CCYCGTCG	STREME-1	2.1e-8	pm1_01:5849924|5850088	7.36	tp	0	down_stream	SF	SRSF7	TM020270.00	Zinc finger CCCH domain-containing protein 42	NA
1-CCYCGTCG	STREME-1	2.1e-8	pm1_01:5849924|5850088	7.36	tp	0	down_stream	SF	SRSF7	TM040042.00	peptidyl prolyl cis-trans isomerase Cyclophilin, putative	NA
1-CCYCGTCG	STREME-1	2.1e-8	pm1_03:1150335|1150592	7.36	tp	0	down_stream	SF	SRSF7	TM020270.00	Zinc finger CCCH domain-containing protein 42	NA
1-CCYCGTCG	STREME-1	2.1e-8	pm1_03:1150335|1150592	7.36	tp	0	down_stream	SF	SRSF7	TM040042.00	peptidyl prolyl cis-trans isomerase Cyclophilin, putative	NA
1-CCYCGTCG	STREME-1	2.1e-8	pm1_03:1150335|1150601	7.36	tp	0	down_stream	SF	SRSF7	TM020270.00	Zinc finger CCCH domain-containing protein 42	NA
1-CCYCGTCG	STREME-1	2.1e-8	pm1_03:1150335|1150601	7.36	tp	0	down_stream	SF	SRSF7	TM040042.00	peptidyl prolyl cis-trans isomerase Cyclophilin, putative	NA
1-CCYCGTCG	STREME-1	2.1e-8	pm1_03:469972|470719(+)	7.36	tp	0	down_stream	SF	SRSF7	TM020270.00	Zinc finger CCCH domain-containing protein 42	NA
1-CCYCGTCG	STREME-1	2.1e-8	pm1_03:469972|470719(+)	7.36	tp	0	down_stream	SF	SRSF7	TM040042.00	peptidyl prolyl cis-trans isomerase Cyclophilin, putative	NA
1-CCYCGTCG	STREME-1	2.1e-8	pm1_01:5135764|5136292	7.34	tp	0	down_stream	SF	SRSF7	TM020270.00	Zinc finger CCCH domain-containing protein 42	NA
1-CCYCGTCG	STREME-1	2.1e-8	pm1_01:5135764|5136292	7.34	tp	0	down_stream	SF	SRSF7	TM040042.00	peptidyl prolyl cis-trans isomerase Cyclophilin, putative	NA
1-CCYCGTCG	STREME-1	2.1e-8	pm1_05:2266496|2266751	7.34	tp	0	down_stream	SF	SRSF7	TM020270.00	Zinc finger CCCH domain-containing protein 42	NA
1-CCYCGTCG	STREME-1	2.1e-8	pm1_05:2266496|2266751	7.34	tp	0	down_stream	SF	SRSF7	TM040042.00	peptidyl prolyl cis-trans isomerase Cyclophilin, putative	NA
1-CCYCGTCG	STREME-1	2.1e-8	pm1_03:3187552|3188107(+)	7.33	tp	0	down_stream	SF	SRSF7	TM020270.00	Zinc finger CCCH domain-containing protein 42	NA
1-CCYCGTCG	STREME-1	2.1e-8	pm1_03:3187552|3188107(+)	7.33	tp	0	down_stream	SF	SRSF7	TM040042.00	peptidyl prolyl cis-trans isomerase Cyclophilin, putative	NA
1-CCYCGTCG	STREME-1	2.1e-8	pm1_08:35528|35937	7.32	tp	0	down_stream	SF	SRSF7	TM020270.00	Zinc finger CCCH domain-containing protein 42	NA
1-CCYCGTCG	STREME-1	2.1e-8	pm1_08:35528|35937	7.32	tp	0	down_stream	SF	SRSF7	TM040042.00	peptidyl prolyl cis-trans isomerase Cyclophilin, putative	NA
1-CCYCGTCG	STREME-1	2.1e-8	pm1_01:2833574|2834152(+)	7.32	tp	0	down_stream	SF	SRSF7	TM020270.00	Zinc finger CCCH domain-containing protein 42	NA
1-CCYCGTCG	STREME-1	2.1e-8	pm1_01:2833574|2834152(+)	7.32	tp	0	down_stream	SF	SRSF7	TM040042.00	peptidyl prolyl cis-trans isomerase Cyclophilin, putative	NA
1-CCYCGTCG	STREME-1	2.1e-8	pm1_07:1345185|1345439	7.32	tp	1	down_stream	SF	SRSF7	TM020270.00	Zinc finger CCCH domain-containing protein 42	NA
1-CCYCGTCG	STREME-1	2.1e-8	pm1_07:1345185|1345439	7.32	tp	1	down_stream	SF	SRSF7	TM040042.00	peptidyl prolyl cis-trans isomerase Cyclophilin, putative	NA
1-CCYCGTCG	STREME-1	2.1e-8	pm1_04:1673543|1673911(+)	7.3	tp	0	down_stream	SF	SRSF7	TM020270.00	Zinc finger CCCH domain-containing protein 42	NA
1-CCYCGTCG	STREME-1	2.1e-8	pm1_04:1673543|1673911(+)	7.3	tp	0	down_stream	SF	SRSF7	TM040042.00	peptidyl prolyl cis-trans isomerase Cyclophilin, putative	NA
1-CCYCGTCG	STREME-1	2.1e-8	pm1_05:965359|965605(+)	7.3	tp	0	down_stream	SF	SRSF7	TM020270.00	Zinc finger CCCH domain-containing protein 42	NA
1-CCYCGTCG	STREME-1	2.1e-8	pm1_05:965359|965605(+)	7.3	tp	0	down_stream	SF	SRSF7	TM040042.00	peptidyl prolyl cis-trans isomerase Cyclophilin, putative	NA
1-CCYCGTCG	STREME-1	2.1e-8	pm1_02:2797217|2797587	7.3	tp	0	down_stream	SF	SRSF7	TM020270.00	Zinc finger CCCH domain-containing protein 42	NA
1-CCYCGTCG	STREME-1	2.1e-8	pm1_02:2797217|2797587	7.3	tp	0	down_stream	SF	SRSF7	TM040042.00	peptidyl prolyl cis-trans isomerase Cyclophilin, putative	NA
1-CCYCGTCG	STREME-1	2.1e-8	pm1_02:1926121|1926332(+)	7.3	tp	0	down_stream	SF	SRSF7	TM020270.00	Zinc finger CCCH domain-containing protein 42	NA
1-CCYCGTCG	STREME-1	2.1e-8	pm1_02:1926121|1926332(+)	7.3	tp	0	down_stream	SF	SRSF7	TM040042.00	peptidyl prolyl cis-trans isomerase Cyclophilin, putative	NA
1-CCYCGTCG	STREME-1	2.1e-8	pm1_05:965203|965605(+)	7.3	tp	1	down_stream	SF	SRSF7	TM020270.00	Zinc finger CCCH domain-containing protein 42	NA
1-CCYCGTCG	STREME-1	2.1e-8	pm1_05:965203|965605(+)	7.3	tp	1	down_stream	SF	SRSF7	TM040042.00	peptidyl prolyl cis-trans isomerase Cyclophilin, putative	NA
1-CCYCGTCG	STREME-1	2.1e-8	pm1_01:1420059|1420333	7.28	tp	0	down_stream	SF	SRSF7	TM020270.00	Zinc finger CCCH domain-containing protein 42	NA
1-CCYCGTCG	STREME-1	2.1e-8	pm1_01:1420059|1420333	7.28	tp	0	down_stream	SF	SRSF7	TM040042.00	peptidyl prolyl cis-trans isomerase Cyclophilin, putative	NA
1-CCYCGTCG	STREME-1	2.1e-8	pm1_02:4772792|4773090	7.28	tp	0	down_stream	SF	SRSF7	TM020270.00	Zinc finger CCCH domain-containing protein 42	NA
1-CCYCGTCG	STREME-1	2.1e-8	pm1_02:4772792|4773090	7.28	tp	0	down_stream	SF	SRSF7	TM040042.00	peptidyl prolyl cis-trans isomerase Cyclophilin, putative	NA
1-CCYCGTCG	STREME-1	2.1e-8	pm1_07:1339153|1339303	7.28	tp	0	down_stream	SF	SRSF7	TM020270.00	Zinc finger CCCH domain-containing protein 42	NA
1-CCYCGTCG	STREME-1	2.1e-8	pm1_07:1339153|1339303	7.28	tp	0	down_stream	SF	SRSF7	TM040042.00	peptidyl prolyl cis-trans isomerase Cyclophilin, putative	NA
1-CCYCGTCG	STREME-1	2.1e-8	pm1_07:1339153|1339366	7.28	tp	0	down_stream	SF	SRSF7	TM020270.00	Zinc finger CCCH domain-containing protein 42	NA
1-CCYCGTCG	STREME-1	2.1e-8	pm1_07:1339153|1339366	7.28	tp	0	down_stream	SF	SRSF7	TM040042.00	peptidyl prolyl cis-trans isomerase Cyclophilin, putative	NA
1-CCYCGTCG	STREME-1	2.1e-8	pm1_01:1098260|1098758(+)	7.27	tp	0	down_stream	SF	SRSF7	TM020270.00	Zinc finger CCCH domain-containing protein 42	NA
1-CCYCGTCG	STREME-1	2.1e-8	pm1_01:1098260|1098758(+)	7.27	tp	0	down_stream	SF	SRSF7	TM040042.00	peptidyl prolyl cis-trans isomerase Cyclophilin, putative	NA
1-CCYCGTCG	STREME-1	2.1e-8	pm1_01:3423437|3424112	7.27	tp	0	down_stream	SF	SRSF7	TM020270.00	Zinc finger CCCH domain-containing protein 42	NA
1-CCYCGTCG	STREME-1	2.1e-8	pm1_01:3423437|3424112	7.27	tp	0	down_stream	SF	SRSF7	TM040042.00	peptidyl prolyl cis-trans isomerase Cyclophilin, putative	NA
1-CCYCGTCG	STREME-1	2.1e-8	pm1_06:2669352|2669867	7.27	tp	0	down_stream	SF	SRSF7	TM020270.00	Zinc finger CCCH domain-containing protein 42	NA
1-CCYCGTCG	STREME-1	2.1e-8	pm1_06:2669352|2669867	7.27	tp	0	down_stream	SF	SRSF7	TM040042.00	peptidyl prolyl cis-trans isomerase Cyclophilin, putative	NA
1-CCYCGTCG	STREME-1	2.1e-8	pm1_04:780321|780551(+)	7.27	tp	0	down_stream	SF	SRSF7	TM020270.00	Zinc finger CCCH domain-containing protein 42	NA
1-CCYCGTCG	STREME-1	2.1e-8	pm1_04:780321|780551(+)	7.27	tp	0	down_stream	SF	SRSF7	TM040042.00	peptidyl prolyl cis-trans isomerase Cyclophilin, putative	NA
1-CCYCGTCG	STREME-1	2.1e-8	pm1_06:1696598|1696848(+)	7.27	tp	0	down_stream	SF	SRSF7	TM020270.00	Zinc finger CCCH domain-containing protein 42	NA
1-CCYCGTCG	STREME-1	2.1e-8	pm1_06:1696598|1696848(+)	7.27	tp	0	down_stream	SF	SRSF7	TM040042.00	peptidyl prolyl cis-trans isomerase Cyclophilin, putative	NA
1-CCYCGTCG	STREME-1	2.1e-8	pm1_06:1138277|1138470	7.27	tp	0	down_stream	SF	SRSF7	TM020270.00	Zinc finger CCCH domain-containing protein 42	NA
1-CCYCGTCG	STREME-1	2.1e-8	pm1_06:1138277|1138470	7.27	tp	0	down_stream	SF	SRSF7	TM040042.00	peptidyl prolyl cis-trans isomerase Cyclophilin, putative	NA
1-CCYCGTCG	STREME-1	2.1e-8	pm1_01:4775227|4775445(+)	7.26	tp	0	down_stream	SF	SRSF7	TM020270.00	Zinc finger CCCH domain-containing protein 42	NA
1-CCYCGTCG	STREME-1	2.1e-8	pm1_01:4775227|4775445(+)	7.26	tp	0	down_stream	SF	SRSF7	TM040042.00	peptidyl prolyl cis-trans isomerase Cyclophilin, putative	NA
1-CCYCGTCG	STREME-1	2.1e-8	pm1_02:2954167|2954451	7.26	tp	0	down_stream	SF	SRSF7	TM020270.00	Zinc finger CCCH domain-containing protein 42	NA
1-CCYCGTCG	STREME-1	2.1e-8	pm1_02:2954167|2954451	7.26	tp	0	down_stream	SF	SRSF7	TM040042.00	peptidyl prolyl cis-trans isomerase Cyclophilin, putative	NA
1-CCYCGTCG	STREME-1	2.1e-8	pm1_04:489065|489610(+)	7.26	tp	0	down_stream	SF	SRSF7	TM020270.00	Zinc finger CCCH domain-containing protein 42	NA
1-CCYCGTCG	STREME-1	2.1e-8	pm1_04:489065|489610(+)	7.26	tp	0	down_stream	SF	SRSF7	TM040042.00	peptidyl prolyl cis-trans isomerase Cyclophilin, putative	NA
1-CCYCGTCG	STREME-1	2.1e-8	pm1_04:3023899|3024390(+)	7.26	tp	1	down_stream	SF	SRSF7	TM020270.00	Zinc finger CCCH domain-containing protein 42	NA
1-CCYCGTCG	STREME-1	2.1e-8	pm1_04:3023899|3024390(+)	7.26	tp	1	down_stream	SF	SRSF7	TM040042.00	peptidyl prolyl cis-trans isomerase Cyclophilin, putative	NA
1-CCYCGTCG	STREME-1	2.1e-8	pm1_01:6211497|6211633	7.25	tp	0	down_stream	SF	SRSF7	TM020270.00	Zinc finger CCCH domain-containing protein 42	NA
1-CCYCGTCG	STREME-1	2.1e-8	pm1_01:6211497|6211633	7.25	tp	0	down_stream	SF	SRSF7	TM040042.00	peptidyl prolyl cis-trans isomerase Cyclophilin, putative	NA
1-CCYCGTCG	STREME-1	2.1e-8	pm1_07:1282426|1283232	7.25	tp	0	down_stream	SF	SRSF7	TM020270.00	Zinc finger CCCH domain-containing protein 42	NA
1-CCYCGTCG	STREME-1	2.1e-8	pm1_07:1282426|1283232	7.25	tp	0	down_stream	SF	SRSF7	TM040042.00	peptidyl prolyl cis-trans isomerase Cyclophilin, putative	NA
1-CCYCGTCG	STREME-1	2.1e-8	pm1_01:6211497|6211719	7.25	tp	0	down_stream	SF	SRSF7	TM020270.00	Zinc finger CCCH domain-containing protein 42	NA
1-CCYCGTCG	STREME-1	2.1e-8	pm1_01:6211497|6211719	7.25	tp	0	down_stream	SF	SRSF7	TM040042.00	peptidyl prolyl cis-trans isomerase Cyclophilin, putative	NA
1-CCYCGTCG	STREME-1	2.1e-8	pm1_06:2229462|2229841(+)	7.25	tp	0	down_stream	SF	SRSF7	TM020270.00	Zinc finger CCCH domain-containing protein 42	NA
1-CCYCGTCG	STREME-1	2.1e-8	pm1_06:2229462|2229841(+)	7.25	tp	0	down_stream	SF	SRSF7	TM040042.00	peptidyl prolyl cis-trans isomerase Cyclophilin, putative	NA
1-CCYCGTCG	STREME-1	2.1e-8	pm1_05:2149056|2149361(+)	7.25	tp	1	down_stream	SF	SRSF7	TM020270.00	Zinc finger CCCH domain-containing protein 42	NA
1-CCYCGTCG	STREME-1	2.1e-8	pm1_05:2149056|2149361(+)	7.25	tp	1	down_stream	SF	SRSF7	TM040042.00	peptidyl prolyl cis-trans isomerase Cyclophilin, putative	NA
1-CCYCGTCG	STREME-1	2.1e-8	pm1_02:3236082|3236236	7.24	tp	0	down_stream	SF	SRSF7	TM020270.00	Zinc finger CCCH domain-containing protein 42	NA
1-CCYCGTCG	STREME-1	2.1e-8	pm1_02:3236082|3236236	7.24	tp	0	down_stream	SF	SRSF7	TM040042.00	peptidyl prolyl cis-trans isomerase Cyclophilin, putative	NA
1-CCYCGTCG	STREME-1	2.1e-8	pm1_03:1062888|1063486	7.24	tp	0	down_stream	SF	SRSF7	TM020270.00	Zinc finger CCCH domain-containing protein 42	NA
1-CCYCGTCG	STREME-1	2.1e-8	pm1_03:1062888|1063486	7.24	tp	0	down_stream	SF	SRSF7	TM040042.00	peptidyl prolyl cis-trans isomerase Cyclophilin, putative	NA
1-CCYCGTCG	STREME-1	2.1e-8	pm1_01:810378|810739	7.23	tp	0	down_stream	SF	SRSF7	TM020270.00	Zinc finger CCCH domain-containing protein 42	NA
1-CCYCGTCG	STREME-1	2.1e-8	pm1_01:810378|810739	7.23	tp	0	down_stream	SF	SRSF7	TM040042.00	peptidyl prolyl cis-trans isomerase Cyclophilin, putative	NA
1-CCYCGTCG	STREME-1	2.1e-8	pm1_01:4724387|4724637(+)	7.23	tp	0	down_stream	SF	SRSF7	TM020270.00	Zinc finger CCCH domain-containing protein 42	NA
1-CCYCGTCG	STREME-1	2.1e-8	pm1_01:4724387|4724637(+)	7.23	tp	0	down_stream	SF	SRSF7	TM040042.00	peptidyl prolyl cis-trans isomerase Cyclophilin, putative	NA
1-CCYCGTCG	STREME-1	2.1e-8	pm1_01:810378|811432	7.23	tp	0	down_stream	SF	SRSF7	TM020270.00	Zinc finger CCCH domain-containing protein 42	NA
1-CCYCGTCG	STREME-1	2.1e-8	pm1_01:810378|811432	7.23	tp	0	down_stream	SF	SRSF7	TM040042.00	peptidyl prolyl cis-trans isomerase Cyclophilin, putative	NA
1-CCYCGTCG	STREME-1	2.1e-8	pm1_05:1927083|1928355	7.23	tp	0	down_stream	SF	SRSF7	TM020270.00	Zinc finger CCCH domain-containing protein 42	NA
1-CCYCGTCG	STREME-1	2.1e-8	pm1_05:1927083|1928355	7.23	tp	0	down_stream	SF	SRSF7	TM040042.00	peptidyl prolyl cis-trans isomerase Cyclophilin, putative	NA
1-CCYCGTCG	STREME-1	2.1e-8	pm1_02:1331746|1332128	7.23	tp	0	down_stream	SF	SRSF7	TM020270.00	Zinc finger CCCH domain-containing protein 42	NA
1-CCYCGTCG	STREME-1	2.1e-8	pm1_02:1331746|1332128	7.23	tp	0	down_stream	SF	SRSF7	TM040042.00	peptidyl prolyl cis-trans isomerase Cyclophilin, putative	NA
1-CCYCGTCG	STREME-1	2.1e-8	pm1_01:810378|811516	7.23	tp	0	down_stream	SF	SRSF7	TM020270.00	Zinc finger CCCH domain-containing protein 42	NA
1-CCYCGTCG	STREME-1	2.1e-8	pm1_01:810378|811516	7.23	tp	0	down_stream	SF	SRSF7	TM040042.00	peptidyl prolyl cis-trans isomerase Cyclophilin, putative	NA
1-CCYCGTCG	STREME-1	2.1e-8	pm1_08:742376|742535(+)	7.23	tp	0	down_stream	SF	SRSF7	TM020270.00	Zinc finger CCCH domain-containing protein 42	NA
1-CCYCGTCG	STREME-1	2.1e-8	pm1_08:742376|742535(+)	7.23	tp	0	down_stream	SF	SRSF7	TM040042.00	peptidyl prolyl cis-trans isomerase Cyclophilin, putative	NA
1-CCYCGTCG	STREME-1	2.1e-8	pm1_01:810378|811709	7.23	tp	0	down_stream	SF	SRSF7	TM020270.00	Zinc finger CCCH domain-containing protein 42	NA
1-CCYCGTCG	STREME-1	2.1e-8	pm1_01:810378|811709	7.23	tp	0	down_stream	SF	SRSF7	TM040042.00	peptidyl prolyl cis-trans isomerase Cyclophilin, putative	NA
1-CCYCGTCG	STREME-1	2.1e-8	pm1_01:810378|811706	7.23	tp	0	down_stream	SF	SRSF7	TM020270.00	Zinc finger CCCH domain-containing protein 42	NA
1-CCYCGTCG	STREME-1	2.1e-8	pm1_01:810378|811706	7.23	tp	0	down_stream	SF	SRSF7	TM040042.00	peptidyl prolyl cis-trans isomerase Cyclophilin, putative	NA
1-CCYCGTCG	STREME-1	2.1e-8	pm1_07:96153|96495	7.23	tp	0	down_stream	SF	SRSF7	TM020270.00	Zinc finger CCCH domain-containing protein 42	NA
1-CCYCGTCG	STREME-1	2.1e-8	pm1_07:96153|96495	7.23	tp	0	down_stream	SF	SRSF7	TM040042.00	peptidyl prolyl cis-trans isomerase Cyclophilin, putative	NA
1-CCYCGTCG	STREME-1	2.1e-8	pm1_02:778934|779233	7.23	tp	0	down_stream	SF	SRSF7	TM020270.00	Zinc finger CCCH domain-containing protein 42	NA
1-CCYCGTCG	STREME-1	2.1e-8	pm1_02:778934|779233	7.23	tp	0	down_stream	SF	SRSF7	TM040042.00	peptidyl prolyl cis-trans isomerase Cyclophilin, putative	NA
1-CCYCGTCG	STREME-1	2.1e-8	pm1_02:654875|655010(+)	7.23	tp	0	down_stream	SF	SRSF7	TM020270.00	Zinc finger CCCH domain-containing protein 42	NA
1-CCYCGTCG	STREME-1	2.1e-8	pm1_02:654875|655010(+)	7.23	tp	0	down_stream	SF	SRSF7	TM040042.00	peptidyl prolyl cis-trans isomerase Cyclophilin, putative	NA
1-CCYCGTCG	STREME-1	2.1e-8	pm1_08:564435|564623(+)	7.23	tp	1	down_stream	SF	SRSF7	TM020270.00	Zinc finger CCCH domain-containing protein 42	NA
1-CCYCGTCG	STREME-1	2.1e-8	pm1_08:564435|564623(+)	7.23	tp	1	down_stream	SF	SRSF7	TM040042.00	peptidyl prolyl cis-trans isomerase Cyclophilin, putative	NA
1-CCYCGTCG	STREME-1	2.1e-8	pm1_01:6230286|6230968	7.22	tp	0	down_stream	SF	SRSF7	TM020270.00	Zinc finger CCCH domain-containing protein 42	NA
1-CCYCGTCG	STREME-1	2.1e-8	pm1_01:6230286|6230968	7.22	tp	0	down_stream	SF	SRSF7	TM040042.00	peptidyl prolyl cis-trans isomerase Cyclophilin, putative	NA
1-CCYCGTCG	STREME-1	2.1e-8	pm1_01:5375172|5375746	7.22	tp	0	down_stream	SF	SRSF7	TM020270.00	Zinc finger CCCH domain-containing protein 42	NA
1-CCYCGTCG	STREME-1	2.1e-8	pm1_01:5375172|5375746	7.22	tp	0	down_stream	SF	SRSF7	TM040042.00	peptidyl prolyl cis-trans isomerase Cyclophilin, putative	NA
1-CCYCGTCG	STREME-1	2.1e-8	pm1_01:3240044|3240546	7.22	tp	0	down_stream	SF	SRSF7	TM020270.00	Zinc finger CCCH domain-containing protein 42	NA
1-CCYCGTCG	STREME-1	2.1e-8	pm1_01:3240044|3240546	7.22	tp	0	down_stream	SF	SRSF7	TM040042.00	peptidyl prolyl cis-trans isomerase Cyclophilin, putative	NA
1-CCYCGTCG	STREME-1	2.1e-8	pm1_01:3240044|3240469	7.22	tp	0	down_stream	SF	SRSF7	TM020270.00	Zinc finger CCCH domain-containing protein 42	NA
1-CCYCGTCG	STREME-1	2.1e-8	pm1_01:3240044|3240469	7.22	tp	0	down_stream	SF	SRSF7	TM040042.00	peptidyl prolyl cis-trans isomerase Cyclophilin, putative	NA
1-CCYCGTCG	STREME-1	2.1e-8	pm1_01:2126549|2127064	7.2	tp	0	down_stream	SF	SRSF7	TM020270.00	Zinc finger CCCH domain-containing protein 42	NA
1-CCYCGTCG	STREME-1	2.1e-8	pm1_01:2126549|2127064	7.2	tp	0	down_stream	SF	SRSF7	TM040042.00	peptidyl prolyl cis-trans isomerase Cyclophilin, putative	NA
1-CCYCGTCG	STREME-1	2.1e-8	pm1_05:1553968|1554371(+)	7.19	tp	0	down_stream	SF	SRSF7	TM020270.00	Zinc finger CCCH domain-containing protein 42	NA
1-CCYCGTCG	STREME-1	2.1e-8	pm1_05:1553968|1554371(+)	7.19	tp	0	down_stream	SF	SRSF7	TM040042.00	peptidyl prolyl cis-trans isomerase Cyclophilin, putative	NA
1-CCYCGTCG	STREME-1	2.1e-8	pm1_03:498359|498922(+)	7.19	tp	0	down_stream	SF	SRSF7	TM020270.00	Zinc finger CCCH domain-containing protein 42	NA
1-CCYCGTCG	STREME-1	2.1e-8	pm1_03:498359|498922(+)	7.19	tp	0	down_stream	SF	SRSF7	TM040042.00	peptidyl prolyl cis-trans isomerase Cyclophilin, putative	NA
1-CCYCGTCG	STREME-1	2.1e-8	pm1_02:1835536|1836287	7.19	tp	0	down_stream	SF	SRSF7	TM020270.00	Zinc finger CCCH domain-containing protein 42	NA
1-CCYCGTCG	STREME-1	2.1e-8	pm1_02:1835536|1836287	7.19	tp	0	down_stream	SF	SRSF7	TM040042.00	peptidyl prolyl cis-trans isomerase Cyclophilin, putative	NA
1-CCYCGTCG	STREME-1	2.1e-8	pm1_03:1932486|1932770	7.19	tp	0	down_stream	SF	SRSF7	TM020270.00	Zinc finger CCCH domain-containing protein 42	NA
1-CCYCGTCG	STREME-1	2.1e-8	pm1_03:1932486|1932770	7.19	tp	0	down_stream	SF	SRSF7	TM040042.00	peptidyl prolyl cis-trans isomerase Cyclophilin, putative	NA
1-CCYCGTCG	STREME-1	2.1e-8	pm1_08:802227|802405	7.18	tp	0	down_stream	SF	SRSF7	TM020270.00	Zinc finger CCCH domain-containing protein 42	NA
1-CCYCGTCG	STREME-1	2.1e-8	pm1_08:802227|802405	7.18	tp	0	down_stream	SF	SRSF7	TM040042.00	peptidyl prolyl cis-trans isomerase Cyclophilin, putative	NA
1-CCYCGTCG	STREME-1	2.1e-8	pm1_08:872224|872779	7.12	tp	0	down_stream	SF	SRSF7	TM020270.00	Zinc finger CCCH domain-containing protein 42	NA
1-CCYCGTCG	STREME-1	2.1e-8	pm1_08:872224|872779	7.12	tp	0	down_stream	SF	SRSF7	TM040042.00	peptidyl prolyl cis-trans isomerase Cyclophilin, putative	NA
1-CCYCGTCG	STREME-1	2.1e-8	pm1_04:694097|695112(+)	7.1	tp	0	down_stream	SF	SRSF7	TM020270.00	Zinc finger CCCH domain-containing protein 42	NA
1-CCYCGTCG	STREME-1	2.1e-8	pm1_04:694097|695112(+)	7.1	tp	0	down_stream	SF	SRSF7	TM040042.00	peptidyl prolyl cis-trans isomerase Cyclophilin, putative	NA
1-CCYCGTCG	STREME-1	2.1e-8	pm1_02:497464|497691	7.1	tp	0	down_stream	SF	SRSF7	TM020270.00	Zinc finger CCCH domain-containing protein 42	NA
1-CCYCGTCG	STREME-1	2.1e-8	pm1_02:497464|497691	7.1	tp	0	down_stream	SF	SRSF7	TM040042.00	peptidyl prolyl cis-trans isomerase Cyclophilin, putative	NA
1-CCYCGTCG	STREME-1	2.1e-8	pm1_04:1460136|1460767(+)	7.1	tp	0	down_stream	SF	SRSF7	TM020270.00	Zinc finger CCCH domain-containing protein 42	NA
1-CCYCGTCG	STREME-1	2.1e-8	pm1_04:1460136|1460767(+)	7.1	tp	0	down_stream	SF	SRSF7	TM040042.00	peptidyl prolyl cis-trans isomerase Cyclophilin, putative	NA
1-CCYCGTCG	STREME-1	2.1e-8	pm1_04:694097|695122(+)	7.1	tp	0	down_stream	SF	SRSF7	TM020270.00	Zinc finger CCCH domain-containing protein 42	NA
1-CCYCGTCG	STREME-1	2.1e-8	pm1_04:694097|695122(+)	7.1	tp	0	down_stream	SF	SRSF7	TM040042.00	peptidyl prolyl cis-trans isomerase Cyclophilin, putative	NA
1-CCYCGTCG	STREME-1	2.1e-8	pm1_04:694097|695125(+)	7.1	tp	0	down_stream	SF	SRSF7	TM020270.00	Zinc finger CCCH domain-containing protein 42	NA
1-CCYCGTCG	STREME-1	2.1e-8	pm1_04:694097|695125(+)	7.1	tp	0	down_stream	SF	SRSF7	TM040042.00	peptidyl prolyl cis-trans isomerase Cyclophilin, putative	NA
1-CCYCGTCG	STREME-1	2.1e-8	pm1_05:2760555|2761182(+)	7.1	tp	0	down_stream	SF	SRSF7	TM020270.00	Zinc finger CCCH domain-containing protein 42	NA
1-CCYCGTCG	STREME-1	2.1e-8	pm1_05:2760555|2761182(+)	7.1	tp	0	down_stream	SF	SRSF7	TM040042.00	peptidyl prolyl cis-trans isomerase Cyclophilin, putative	NA
1-CCYCGTCG	STREME-1	2.1e-8	pm1_01:4555150|4555837	7.1	tp	1	down_stream	SF	SRSF7	TM020270.00	Zinc finger CCCH domain-containing protein 42	NA
1-CCYCGTCG	STREME-1	2.1e-8	pm1_01:4555150|4555837	7.1	tp	1	down_stream	SF	SRSF7	TM040042.00	peptidyl prolyl cis-trans isomerase Cyclophilin, putative	NA
1-CCYCGTCG	STREME-1	2.1e-8	pm1_01:4555150|4555790	7.1	tp	1	down_stream	SF	SRSF7	TM020270.00	Zinc finger CCCH domain-containing protein 42	NA
1-CCYCGTCG	STREME-1	2.1e-8	pm1_01:4555150|4555790	7.1	tp	1	down_stream	SF	SRSF7	TM040042.00	peptidyl prolyl cis-trans isomerase Cyclophilin, putative	NA
1-CCYCGTCG	STREME-1	2.1e-8	pm1_07:1269453|1269639	7.07	tp	0	down_stream	SF	SRSF7	TM020270.00	Zinc finger CCCH domain-containing protein 42	NA
1-CCYCGTCG	STREME-1	2.1e-8	pm1_07:1269453|1269639	7.07	tp	0	down_stream	SF	SRSF7	TM040042.00	peptidyl prolyl cis-trans isomerase Cyclophilin, putative	NA
1-CCYCGTCG	STREME-1	2.1e-8	pm1_05:2930454|2930784	7.07	tp	0	down_stream	SF	SRSF7	TM020270.00	Zinc finger CCCH domain-containing protein 42	NA
1-CCYCGTCG	STREME-1	2.1e-8	pm1_05:2930454|2930784	7.07	tp	0	down_stream	SF	SRSF7	TM040042.00	peptidyl prolyl cis-trans isomerase Cyclophilin, putative	NA
1-CCYCGTCG	STREME-1	2.1e-8	pm1_03:1866173|1866347(+)	7.07	tp	0	down_stream	SF	SRSF7	TM020270.00	Zinc finger CCCH domain-containing protein 42	NA
1-CCYCGTCG	STREME-1	2.1e-8	pm1_03:1866173|1866347(+)	7.07	tp	0	down_stream	SF	SRSF7	TM040042.00	peptidyl prolyl cis-trans isomerase Cyclophilin, putative	NA
1-CCYCGTCG	STREME-1	2.1e-8	pm1_05:895265|895410(+)	7.07	tp	0	down_stream	SF	SRSF7	TM020270.00	Zinc finger CCCH domain-containing protein 42	NA
1-CCYCGTCG	STREME-1	2.1e-8	pm1_05:895265|895410(+)	7.07	tp	0	down_stream	SF	SRSF7	TM040042.00	peptidyl prolyl cis-trans isomerase Cyclophilin, putative	NA
1-CCYCGTCG	STREME-1	2.1e-8	pm1_01:1574726|1575001	7.07	tp	0	down_stream	SF	SRSF7	TM020270.00	Zinc finger CCCH domain-containing protein 42	NA
1-CCYCGTCG	STREME-1	2.1e-8	pm1_01:1574726|1575001	7.07	tp	0	down_stream	SF	SRSF7	TM040042.00	peptidyl prolyl cis-trans isomerase Cyclophilin, putative	NA
1-CCYCGTCG	STREME-1	2.1e-8	pm1_05:327985|328395(+)	7.07	tp	0	down_stream	SF	SRSF7	TM020270.00	Zinc finger CCCH domain-containing protein 42	NA
1-CCYCGTCG	STREME-1	2.1e-8	pm1_05:327985|328395(+)	7.07	tp	0	down_stream	SF	SRSF7	TM040042.00	peptidyl prolyl cis-trans isomerase Cyclophilin, putative	NA
1-CCYCGTCG	STREME-1	2.1e-8	pm1_07:1269453|1269734	7.07	tp	0	down_stream	SF	SRSF7	TM020270.00	Zinc finger CCCH domain-containing protein 42	NA
1-CCYCGTCG	STREME-1	2.1e-8	pm1_07:1269453|1269734	7.07	tp	0	down_stream	SF	SRSF7	TM040042.00	peptidyl prolyl cis-trans isomerase Cyclophilin, putative	NA
1-CCYCGTCG	STREME-1	2.1e-8	pm1_11:104866|105292	7.07	tp	0	down_stream	SF	SRSF7	TM020270.00	Zinc finger CCCH domain-containing protein 42	NA
1-CCYCGTCG	STREME-1	2.1e-8	pm1_11:104866|105292	7.07	tp	0	down_stream	SF	SRSF7	TM040042.00	peptidyl prolyl cis-trans isomerase Cyclophilin, putative	NA
1-CCYCGTCG	STREME-1	2.1e-8	pm1_08:1181356|1181413(+)	7.07	tp	0	down_stream	SF	SRSF7	TM020270.00	Zinc finger CCCH domain-containing protein 42	NA
1-CCYCGTCG	STREME-1	2.1e-8	pm1_08:1181356|1181413(+)	7.07	tp	0	down_stream	SF	SRSF7	TM040042.00	peptidyl prolyl cis-trans isomerase Cyclophilin, putative	NA
1-CCYCGTCG	STREME-1	2.1e-8	pm1_08:1181161|1181413(+)	7.07	tp	0	down_stream	SF	SRSF7	TM020270.00	Zinc finger CCCH domain-containing protein 42	NA
1-CCYCGTCG	STREME-1	2.1e-8	pm1_08:1181161|1181413(+)	7.07	tp	0	down_stream	SF	SRSF7	TM040042.00	peptidyl prolyl cis-trans isomerase Cyclophilin, putative	NA
1-CCYCGTCG	STREME-1	2.1e-8	pm1_02:4326773|4326984(+)	7.07	tp	0	down_stream	SF	SRSF7	TM020270.00	Zinc finger CCCH domain-containing protein 42	NA
1-CCYCGTCG	STREME-1	2.1e-8	pm1_02:4326773|4326984(+)	7.07	tp	0	down_stream	SF	SRSF7	TM040042.00	peptidyl prolyl cis-trans isomerase Cyclophilin, putative	NA
1-CCYCGTCG	STREME-1	2.1e-8	pm1_04:2925241|2925620(+)	7.07	tp	0	down_stream	SF	SRSF7	TM020270.00	Zinc finger CCCH domain-containing protein 42	NA
1-CCYCGTCG	STREME-1	2.1e-8	pm1_04:2925241|2925620(+)	7.07	tp	0	down_stream	SF	SRSF7	TM040042.00	peptidyl prolyl cis-trans isomerase Cyclophilin, putative	NA
1-CCYCGTCG	STREME-1	2.1e-8	pm1_03:1376178|1376734(+)	7.07	tp	0	down_stream	SF	SRSF7	TM020270.00	Zinc finger CCCH domain-containing protein 42	NA
1-CCYCGTCG	STREME-1	2.1e-8	pm1_03:1376178|1376734(+)	7.07	tp	0	down_stream	SF	SRSF7	TM040042.00	peptidyl prolyl cis-trans isomerase Cyclophilin, putative	NA
1-CCYCGTCG	STREME-1	2.1e-8	pm1_02:3142906|3143076(+)	7.07	tp	0	down_stream	SF	SRSF7	TM020270.00	Zinc finger CCCH domain-containing protein 42	NA
1-CCYCGTCG	STREME-1	2.1e-8	pm1_02:3142906|3143076(+)	7.07	tp	0	down_stream	SF	SRSF7	TM040042.00	peptidyl prolyl cis-trans isomerase Cyclophilin, putative	NA
1-CCYCGTCG	STREME-1	2.1e-8	pm1_02:1495154|1495489(+)	7.07	tp	0	down_stream	SF	SRSF7	TM020270.00	Zinc finger CCCH domain-containing protein 42	NA
1-CCYCGTCG	STREME-1	2.1e-8	pm1_02:1495154|1495489(+)	7.07	tp	0	down_stream	SF	SRSF7	TM040042.00	peptidyl prolyl cis-trans isomerase Cyclophilin, putative	NA
1-CCYCGTCG	STREME-1	2.1e-8	pm1_02:661122|661301(+)	7.07	tp	1	down_stream	SF	SRSF7	TM020270.00	Zinc finger CCCH domain-containing protein 42	NA
1-CCYCGTCG	STREME-1	2.1e-8	pm1_02:661122|661301(+)	7.07	tp	1	down_stream	SF	SRSF7	TM040042.00	peptidyl prolyl cis-trans isomerase Cyclophilin, putative	NA
1-CCYCGTCG	STREME-1	2.1e-8	pm1_07:937189|937524(+)	7.07	tp	1	down_stream	SF	SRSF7	TM020270.00	Zinc finger CCCH domain-containing protein 42	NA
1-CCYCGTCG	STREME-1	2.1e-8	pm1_07:937189|937524(+)	7.07	tp	1	down_stream	SF	SRSF7	TM040042.00	peptidyl prolyl cis-trans isomerase Cyclophilin, putative	NA
1-CCYCGTCG	STREME-1	2.1e-8	pm1_01:1032668|1033200	7.07	tp	1	down_stream	SF	SRSF7	TM020270.00	Zinc finger CCCH domain-containing protein 42	NA
1-CCYCGTCG	STREME-1	2.1e-8	pm1_01:1032668|1033200	7.07	tp	1	down_stream	SF	SRSF7	TM040042.00	peptidyl prolyl cis-trans isomerase Cyclophilin, putative	NA
1-CCYCGTCG	STREME-1	2.1e-8	pm1_08:1181182|1181413(+)	7.07	tp	1	down_stream	SF	SRSF7	TM020270.00	Zinc finger CCCH domain-containing protein 42	NA
1-CCYCGTCG	STREME-1	2.1e-8	pm1_08:1181182|1181413(+)	7.07	tp	1	down_stream	SF	SRSF7	TM040042.00	peptidyl prolyl cis-trans isomerase Cyclophilin, putative	NA
1-CCYCGTCG	STREME-1	2.1e-8	pm1_10:307926|308351	7.05	tp	0	down_stream	SF	SRSF7	TM020270.00	Zinc finger CCCH domain-containing protein 42	NA
1-CCYCGTCG	STREME-1	2.1e-8	pm1_10:307926|308351	7.05	tp	0	down_stream	SF	SRSF7	TM040042.00	peptidyl prolyl cis-trans isomerase Cyclophilin, putative	NA
1-CCYCGTCG	STREME-1	2.1e-8	pm1_01:308297|308852(+)	7.05	tp	0	down_stream	SF	SRSF7	TM020270.00	Zinc finger CCCH domain-containing protein 42	NA
1-CCYCGTCG	STREME-1	2.1e-8	pm1_01:308297|308852(+)	7.05	tp	0	down_stream	SF	SRSF7	TM040042.00	peptidyl prolyl cis-trans isomerase Cyclophilin, putative	NA
1-CCYCGTCG	STREME-1	2.1e-8	pm1_07:1137368|1137527	7.05	tp	0	down_stream	SF	SRSF7	TM020270.00	Zinc finger CCCH domain-containing protein 42	NA
1-CCYCGTCG	STREME-1	2.1e-8	pm1_07:1137368|1137527	7.05	tp	0	down_stream	SF	SRSF7	TM040042.00	peptidyl prolyl cis-trans isomerase Cyclophilin, putative	NA
1-CCYCGTCG	STREME-1	2.1e-8	pm1_04:1261243|1262097(+)	7.05	tp	0	down_stream	SF	SRSF7	TM020270.00	Zinc finger CCCH domain-containing protein 42	NA
1-CCYCGTCG	STREME-1	2.1e-8	pm1_04:1261243|1262097(+)	7.05	tp	0	down_stream	SF	SRSF7	TM040042.00	peptidyl prolyl cis-trans isomerase Cyclophilin, putative	NA
1-CCYCGTCG	STREME-1	2.1e-8	pm1_06:188219|188371	7.05	tp	0	down_stream	SF	SRSF7	TM020270.00	Zinc finger CCCH domain-containing protein 42	NA
1-CCYCGTCG	STREME-1	2.1e-8	pm1_06:188219|188371	7.05	tp	0	down_stream	SF	SRSF7	TM040042.00	peptidyl prolyl cis-trans isomerase Cyclophilin, putative	NA
1-CCYCGTCG	STREME-1	2.1e-8	pm1_04:2862248|2862671(+)	7.02	tp	0	down_stream	SF	SRSF7	TM020270.00	Zinc finger CCCH domain-containing protein 42	NA
1-CCYCGTCG	STREME-1	2.1e-8	pm1_04:2862248|2862671(+)	7.02	tp	0	down_stream	SF	SRSF7	TM040042.00	peptidyl prolyl cis-trans isomerase Cyclophilin, putative	NA
1-CCYCGTCG	STREME-1	2.1e-8	pm1_02:1897661|1897933(+)	7.01	tp	0	down_stream	SF	SRSF7	TM020270.00	Zinc finger CCCH domain-containing protein 42	NA
1-CCYCGTCG	STREME-1	2.1e-8	pm1_02:1897661|1897933(+)	7.01	tp	0	down_stream	SF	SRSF7	TM040042.00	peptidyl prolyl cis-trans isomerase Cyclophilin, putative	NA
1-CCYCGTCG	STREME-1	2.1e-8	pm1_02:3456347|3456561(+)	7.01	tp	0	down_stream	SF	SRSF7	TM020270.00	Zinc finger CCCH domain-containing protein 42	NA
1-CCYCGTCG	STREME-1	2.1e-8	pm1_02:3456347|3456561(+)	7.01	tp	0	down_stream	SF	SRSF7	TM040042.00	peptidyl prolyl cis-trans isomerase Cyclophilin, putative	NA
1-CCYCGTCG	STREME-1	2.1e-8	pm1_02:4078119|4078610(+)	7.01	tp	0	down_stream	SF	SRSF7	TM020270.00	Zinc finger CCCH domain-containing protein 42	NA
1-CCYCGTCG	STREME-1	2.1e-8	pm1_02:4078119|4078610(+)	7.01	tp	0	down_stream	SF	SRSF7	TM040042.00	peptidyl prolyl cis-trans isomerase Cyclophilin, putative	NA
1-CCYCGTCG	STREME-1	2.1e-8	pm1_10:375696|376196(+)	7.01	tp	0	down_stream	SF	SRSF7	TM020270.00	Zinc finger CCCH domain-containing protein 42	NA
1-CCYCGTCG	STREME-1	2.1e-8	pm1_10:375696|376196(+)	7.01	tp	0	down_stream	SF	SRSF7	TM040042.00	peptidyl prolyl cis-trans isomerase Cyclophilin, putative	NA
1-CCYCGTCG	STREME-1	2.1e-8	pm1_10:375366|376196(+)	7.01	tp	0	down_stream	SF	SRSF7	TM020270.00	Zinc finger CCCH domain-containing protein 42	NA
1-CCYCGTCG	STREME-1	2.1e-8	pm1_10:375366|376196(+)	7.01	tp	0	down_stream	SF	SRSF7	TM040042.00	peptidyl prolyl cis-trans isomerase Cyclophilin, putative	NA
1-CCYCGTCG	STREME-1	2.1e-8	pm1_03:1151253|1151804	7.01	tp	0	down_stream	SF	SRSF7	TM020270.00	Zinc finger CCCH domain-containing protein 42	NA
1-CCYCGTCG	STREME-1	2.1e-8	pm1_03:1151253|1151804	7.01	tp	0	down_stream	SF	SRSF7	TM040042.00	peptidyl prolyl cis-trans isomerase Cyclophilin, putative	NA
1-CCYCGTCG	STREME-1	2.1e-8	pm1_10:375908|376196(+)	7.01	tp	0	down_stream	SF	SRSF7	TM020270.00	Zinc finger CCCH domain-containing protein 42	NA
1-CCYCGTCG	STREME-1	2.1e-8	pm1_10:375908|376196(+)	7.01	tp	0	down_stream	SF	SRSF7	TM040042.00	peptidyl prolyl cis-trans isomerase Cyclophilin, putative	NA
1-CCYCGTCG	STREME-1	2.1e-8	pm1_10:375709|376196(+)	7.01	tp	0	down_stream	SF	SRSF7	TM020270.00	Zinc finger CCCH domain-containing protein 42	NA
1-CCYCGTCG	STREME-1	2.1e-8	pm1_10:375709|376196(+)	7.01	tp	0	down_stream	SF	SRSF7	TM040042.00	peptidyl prolyl cis-trans isomerase Cyclophilin, putative	NA
1-CCYCGTCG	STREME-1	2.1e-8	pm1_10:98390|99699(+)	7.01	tp	0	down_stream	SF	SRSF7	TM020270.00	Zinc finger CCCH domain-containing protein 42	NA
1-CCYCGTCG	STREME-1	2.1e-8	pm1_10:98390|99699(+)	7.01	tp	0	down_stream	SF	SRSF7	TM040042.00	peptidyl prolyl cis-trans isomerase Cyclophilin, putative	NA
1-CCYCGTCG	STREME-1	2.1e-8	pm1_04:778575|779086(+)	7.01	tp	1	down_stream	SF	SRSF7	TM020270.00	Zinc finger CCCH domain-containing protein 42	NA
1-CCYCGTCG	STREME-1	2.1e-8	pm1_04:778575|779086(+)	7.01	tp	1	down_stream	SF	SRSF7	TM040042.00	peptidyl prolyl cis-trans isomerase Cyclophilin, putative	NA
1-CCYCGTCG	STREME-1	2.1e-8	pm1_05:2934507|2935220	6.99	tp	0	down_stream	SF	SRSF7	TM020270.00	Zinc finger CCCH domain-containing protein 42	NA
1-CCYCGTCG	STREME-1	2.1e-8	pm1_05:2934507|2935220	6.99	tp	0	down_stream	SF	SRSF7	TM040042.00	peptidyl prolyl cis-trans isomerase Cyclophilin, putative	NA
1-CCYCGTCG	STREME-1	2.1e-8	pm1_06:2656871|2657247(+)	6.99	tp	0	down_stream	SF	SRSF7	TM020270.00	Zinc finger CCCH domain-containing protein 42	NA
1-CCYCGTCG	STREME-1	2.1e-8	pm1_06:2656871|2657247(+)	6.99	tp	0	down_stream	SF	SRSF7	TM040042.00	peptidyl prolyl cis-trans isomerase Cyclophilin, putative	NA
1-CCYCGTCG	STREME-1	2.1e-8	pm1_05:2934507|2934919	6.99	tp	1	down_stream	SF	SRSF7	TM020270.00	Zinc finger CCCH domain-containing protein 42	NA
1-CCYCGTCG	STREME-1	2.1e-8	pm1_05:2934507|2934919	6.99	tp	1	down_stream	SF	SRSF7	TM040042.00	peptidyl prolyl cis-trans isomerase Cyclophilin, putative	NA
1-CCYCGTCG	STREME-1	2.1e-8	pm1_01:6104136|6104527(+)	6.98	tp	0	down_stream	SF	SRSF7	TM020270.00	Zinc finger CCCH domain-containing protein 42	NA
1-CCYCGTCG	STREME-1	2.1e-8	pm1_01:6104136|6104527(+)	6.98	tp	0	down_stream	SF	SRSF7	TM040042.00	peptidyl prolyl cis-trans isomerase Cyclophilin, putative	NA
1-CCYCGTCG	STREME-1	2.1e-8	pm1_02:3212092|3212500(+)	6.96	tp	0	down_stream	SF	SRSF7	TM020270.00	Zinc finger CCCH domain-containing protein 42	NA
1-CCYCGTCG	STREME-1	2.1e-8	pm1_02:3212092|3212500(+)	6.96	tp	0	down_stream	SF	SRSF7	TM040042.00	peptidyl prolyl cis-trans isomerase Cyclophilin, putative	NA
1-CCYCGTCG	STREME-1	2.1e-8	pm1_01:4502639|4502847(+)	6.96	tp	0	down_stream	SF	SRSF7	TM020270.00	Zinc finger CCCH domain-containing protein 42	NA
1-CCYCGTCG	STREME-1	2.1e-8	pm1_01:4502639|4502847(+)	6.96	tp	0	down_stream	SF	SRSF7	TM040042.00	peptidyl prolyl cis-trans isomerase Cyclophilin, putative	NA
1-CCYCGTCG	STREME-1	2.1e-8	pm1_08:491975|492392(+)	6.96	tp	0	down_stream	SF	SRSF7	TM020270.00	Zinc finger CCCH domain-containing protein 42	NA
1-CCYCGTCG	STREME-1	2.1e-8	pm1_08:491975|492392(+)	6.96	tp	0	down_stream	SF	SRSF7	TM040042.00	peptidyl prolyl cis-trans isomerase Cyclophilin, putative	NA
1-CCYCGTCG	STREME-1	2.1e-8	pm1_05:2035505|2035818	6.96	tp	0	down_stream	SF	SRSF7	TM020270.00	Zinc finger CCCH domain-containing protein 42	NA
1-CCYCGTCG	STREME-1	2.1e-8	pm1_05:2035505|2035818	6.96	tp	0	down_stream	SF	SRSF7	TM040042.00	peptidyl prolyl cis-trans isomerase Cyclophilin, putative	NA
1-CCYCGTCG	STREME-1	2.1e-8	pm1_02:3212288|3212500(+)	6.96	tp	0	down_stream	SF	SRSF7	TM020270.00	Zinc finger CCCH domain-containing protein 42	NA
1-CCYCGTCG	STREME-1	2.1e-8	pm1_02:3212288|3212500(+)	6.96	tp	0	down_stream	SF	SRSF7	TM040042.00	peptidyl prolyl cis-trans isomerase Cyclophilin, putative	NA
1-CCYCGTCG	STREME-1	2.1e-8	pm1_02:1665608|1665734	6.96	tp	0	down_stream	SF	SRSF7	TM020270.00	Zinc finger CCCH domain-containing protein 42	NA
1-CCYCGTCG	STREME-1	2.1e-8	pm1_02:1665608|1665734	6.96	tp	0	down_stream	SF	SRSF7	TM040042.00	peptidyl prolyl cis-trans isomerase Cyclophilin, putative	NA
1-CCYCGTCG	STREME-1	2.1e-8	pm1_02:2862197|2862603(+)	6.96	tp	1	down_stream	SF	SRSF7	TM020270.00	Zinc finger CCCH domain-containing protein 42	NA
1-CCYCGTCG	STREME-1	2.1e-8	pm1_02:2862197|2862603(+)	6.96	tp	1	down_stream	SF	SRSF7	TM040042.00	peptidyl prolyl cis-trans isomerase Cyclophilin, putative	NA
1-CCYCGTCG	STREME-1	2.1e-8	pm1_01:2106912|2107384	6.93	tp	0	down_stream	SF	SRSF7	TM020270.00	Zinc finger CCCH domain-containing protein 42	NA
1-CCYCGTCG	STREME-1	2.1e-8	pm1_01:2106912|2107384	6.93	tp	0	down_stream	SF	SRSF7	TM040042.00	peptidyl prolyl cis-trans isomerase Cyclophilin, putative	NA
1-CCYCGTCG	STREME-1	2.1e-8	pm1_01:2106912|2107618	6.93	tp	0	down_stream	SF	SRSF7	TM020270.00	Zinc finger CCCH domain-containing protein 42	NA
1-CCYCGTCG	STREME-1	2.1e-8	pm1_01:2106912|2107618	6.93	tp	0	down_stream	SF	SRSF7	TM040042.00	peptidyl prolyl cis-trans isomerase Cyclophilin, putative	NA
1-CCYCGTCG	STREME-1	2.1e-8	pm1_01:2106912|2107126	6.93	tp	1	down_stream	SF	SRSF7	TM020270.00	Zinc finger CCCH domain-containing protein 42	NA
1-CCYCGTCG	STREME-1	2.1e-8	pm1_01:2106912|2107126	6.93	tp	1	down_stream	SF	SRSF7	TM040042.00	peptidyl prolyl cis-trans isomerase Cyclophilin, putative	NA
1-CCYCGTCG	STREME-1	2.1e-8	pm1_06:1695253|1695617(+)	6.93	tp	0	down_stream	SF	SRSF7	TM020270.00	Zinc finger CCCH domain-containing protein 42	NA
1-CCYCGTCG	STREME-1	2.1e-8	pm1_06:1695253|1695617(+)	6.93	tp	0	down_stream	SF	SRSF7	TM040042.00	peptidyl prolyl cis-trans isomerase Cyclophilin, putative	NA
1-CCYCGTCG	STREME-1	2.1e-8	pm1_06:1695440|1695617(+)	6.93	tp	0	down_stream	SF	SRSF7	TM020270.00	Zinc finger CCCH domain-containing protein 42	NA
1-CCYCGTCG	STREME-1	2.1e-8	pm1_06:1695440|1695617(+)	6.93	tp	0	down_stream	SF	SRSF7	TM040042.00	peptidyl prolyl cis-trans isomerase Cyclophilin, putative	NA
1-CCYCGTCG	STREME-1	2.1e-8	pm1_05:2742436|2742590(+)	6.9	tp	0	down_stream	SF	SRSF7	TM020270.00	Zinc finger CCCH domain-containing protein 42	NA
1-CCYCGTCG	STREME-1	2.1e-8	pm1_05:2742436|2742590(+)	6.9	tp	0	down_stream	SF	SRSF7	TM040042.00	peptidyl prolyl cis-trans isomerase Cyclophilin, putative	NA
1-CCYCGTCG	STREME-1	2.1e-8	pm1_01:788740|789057	6.9	tp	0	down_stream	SF	SRSF7	TM020270.00	Zinc finger CCCH domain-containing protein 42	NA
1-CCYCGTCG	STREME-1	2.1e-8	pm1_01:788740|789057	6.9	tp	0	down_stream	SF	SRSF7	TM040042.00	peptidyl prolyl cis-trans isomerase Cyclophilin, putative	NA
1-CCYCGTCG	STREME-1	2.1e-8	pm1_02:1501030|1501259(+)	6.9	tp	0	down_stream	SF	SRSF7	TM020270.00	Zinc finger CCCH domain-containing protein 42	NA
1-CCYCGTCG	STREME-1	2.1e-8	pm1_02:1501030|1501259(+)	6.9	tp	0	down_stream	SF	SRSF7	TM040042.00	peptidyl prolyl cis-trans isomerase Cyclophilin, putative	NA
1-CCYCGTCG	STREME-1	2.1e-8	pm1_02:3228409|3228972	6.84	tp	0	down_stream	SF	SRSF7	TM020270.00	Zinc finger CCCH domain-containing protein 42	NA
1-CCYCGTCG	STREME-1	2.1e-8	pm1_02:3228409|3228972	6.84	tp	0	down_stream	SF	SRSF7	TM040042.00	peptidyl prolyl cis-trans isomerase Cyclophilin, putative	NA
1-CCYCGTCG	STREME-1	2.1e-8	pm1_07:490885|491717(+)	6.84	tp	0	down_stream	SF	SRSF7	TM020270.00	Zinc finger CCCH domain-containing protein 42	NA
1-CCYCGTCG	STREME-1	2.1e-8	pm1_07:490885|491717(+)	6.84	tp	0	down_stream	SF	SRSF7	TM040042.00	peptidyl prolyl cis-trans isomerase Cyclophilin, putative	NA
1-CCYCGTCG	STREME-1	2.1e-8	pm1_08:872993|873782(+)	6.84	tp	0	down_stream	SF	SRSF7	TM020270.00	Zinc finger CCCH domain-containing protein 42	NA
1-CCYCGTCG	STREME-1	2.1e-8	pm1_08:872993|873782(+)	6.84	tp	0	down_stream	SF	SRSF7	TM040042.00	peptidyl prolyl cis-trans isomerase Cyclophilin, putative	NA
1-CCYCGTCG	STREME-1	2.1e-8	pm1_02:3228409|3228729	6.84	tp	0	down_stream	SF	SRSF7	TM020270.00	Zinc finger CCCH domain-containing protein 42	NA
1-CCYCGTCG	STREME-1	2.1e-8	pm1_02:3228409|3228729	6.84	tp	0	down_stream	SF	SRSF7	TM040042.00	peptidyl prolyl cis-trans isomerase Cyclophilin, putative	NA
1-CCYCGTCG	STREME-1	2.1e-8	pm1_02:647256|647510	6.84	tp	0	down_stream	SF	SRSF7	TM020270.00	Zinc finger CCCH domain-containing protein 42	NA
1-CCYCGTCG	STREME-1	2.1e-8	pm1_02:647256|647510	6.84	tp	0	down_stream	SF	SRSF7	TM040042.00	peptidyl prolyl cis-trans isomerase Cyclophilin, putative	NA
1-CCYCGTCG	STREME-1	2.1e-8	pm1_05:493749|494125	6.84	tp	1	down_stream	SF	SRSF7	TM020270.00	Zinc finger CCCH domain-containing protein 42	NA
1-CCYCGTCG	STREME-1	2.1e-8	pm1_05:493749|494125	6.84	tp	1	down_stream	SF	SRSF7	TM040042.00	peptidyl prolyl cis-trans isomerase Cyclophilin, putative	NA
1-CCYCGTCG	STREME-1	2.1e-8	pm1_01:2332393|2333579	6.83	tp	0	down_stream	SF	SRSF7	TM020270.00	Zinc finger CCCH domain-containing protein 42	NA
1-CCYCGTCG	STREME-1	2.1e-8	pm1_01:2332393|2333579	6.83	tp	0	down_stream	SF	SRSF7	TM040042.00	peptidyl prolyl cis-trans isomerase Cyclophilin, putative	NA
1-CCYCGTCG	STREME-1	2.1e-8	pm1_05:2287305|2287564	6.83	tp	0	down_stream	SF	SRSF7	TM020270.00	Zinc finger CCCH domain-containing protein 42	NA
1-CCYCGTCG	STREME-1	2.1e-8	pm1_05:2287305|2287564	6.83	tp	0	down_stream	SF	SRSF7	TM040042.00	peptidyl prolyl cis-trans isomerase Cyclophilin, putative	NA
1-CCYCGTCG	STREME-1	2.1e-8	pm1_01:1506660|1507192(+)	6.83	tp	0	down_stream	SF	SRSF7	TM020270.00	Zinc finger CCCH domain-containing protein 42	NA
1-CCYCGTCG	STREME-1	2.1e-8	pm1_01:1506660|1507192(+)	6.83	tp	0	down_stream	SF	SRSF7	TM040042.00	peptidyl prolyl cis-trans isomerase Cyclophilin, putative	NA
1-CCYCGTCG	STREME-1	2.1e-8	pm1_01:2332393|2332684	6.83	tp	0	down_stream	SF	SRSF7	TM020270.00	Zinc finger CCCH domain-containing protein 42	NA
1-CCYCGTCG	STREME-1	2.1e-8	pm1_01:2332393|2332684	6.83	tp	0	down_stream	SF	SRSF7	TM040042.00	peptidyl prolyl cis-trans isomerase Cyclophilin, putative	NA
1-CCYCGTCG	STREME-1	2.1e-8	pm1_02:236886|238040(+)	6.83	tp	0	down_stream	SF	SRSF7	TM020270.00	Zinc finger CCCH domain-containing protein 42	NA
1-CCYCGTCG	STREME-1	2.1e-8	pm1_02:236886|238040(+)	6.83	tp	0	down_stream	SF	SRSF7	TM040042.00	peptidyl prolyl cis-trans isomerase Cyclophilin, putative	NA
1-CCYCGTCG	STREME-1	2.1e-8	pm1_03:2673375|2674551(+)	6.83	tp	0	down_stream	SF	SRSF7	TM020270.00	Zinc finger CCCH domain-containing protein 42	NA
1-CCYCGTCG	STREME-1	2.1e-8	pm1_03:2673375|2674551(+)	6.83	tp	0	down_stream	SF	SRSF7	TM040042.00	peptidyl prolyl cis-trans isomerase Cyclophilin, putative	NA
1-CCYCGTCG	STREME-1	2.1e-8	pm1_01:5217758|5217988	6.82	tp	0	down_stream	SF	SRSF7	TM020270.00	Zinc finger CCCH domain-containing protein 42	NA
1-CCYCGTCG	STREME-1	2.1e-8	pm1_01:5217758|5217988	6.82	tp	0	down_stream	SF	SRSF7	TM040042.00	peptidyl prolyl cis-trans isomerase Cyclophilin, putative	NA
1-CCYCGTCG	STREME-1	2.1e-8	pm1_05:2986247|2986549	6.82	tp	0	down_stream	SF	SRSF7	TM020270.00	Zinc finger CCCH domain-containing protein 42	NA
1-CCYCGTCG	STREME-1	2.1e-8	pm1_05:2986247|2986549	6.82	tp	0	down_stream	SF	SRSF7	TM040042.00	peptidyl prolyl cis-trans isomerase Cyclophilin, putative	NA
1-CCYCGTCG	STREME-1	2.1e-8	pm1_05:2986247|2990329	6.82	tp	0	down_stream	SF	SRSF7	TM020270.00	Zinc finger CCCH domain-containing protein 42	NA
1-CCYCGTCG	STREME-1	2.1e-8	pm1_05:2986247|2990329	6.82	tp	0	down_stream	SF	SRSF7	TM040042.00	peptidyl prolyl cis-trans isomerase Cyclophilin, putative	NA
1-CCYCGTCG	STREME-1	2.1e-8	pm1_01:656471|656684(+)	6.82	tp	0	down_stream	SF	SRSF7	TM020270.00	Zinc finger CCCH domain-containing protein 42	NA
1-CCYCGTCG	STREME-1	2.1e-8	pm1_01:656471|656684(+)	6.82	tp	0	down_stream	SF	SRSF7	TM040042.00	peptidyl prolyl cis-trans isomerase Cyclophilin, putative	NA
1-CCYCGTCG	STREME-1	2.1e-8	pm1_07:211502|212431	6.81	tp	0	down_stream	SF	SRSF7	TM020270.00	Zinc finger CCCH domain-containing protein 42	NA
1-CCYCGTCG	STREME-1	2.1e-8	pm1_07:211502|212431	6.81	tp	0	down_stream	SF	SRSF7	TM040042.00	peptidyl prolyl cis-trans isomerase Cyclophilin, putative	NA
1-CCYCGTCG	STREME-1	2.1e-8	pm1_02:3280458|3280734	6.81	tp	0	down_stream	SF	SRSF7	TM020270.00	Zinc finger CCCH domain-containing protein 42	NA
1-CCYCGTCG	STREME-1	2.1e-8	pm1_02:3280458|3280734	6.81	tp	0	down_stream	SF	SRSF7	TM040042.00	peptidyl prolyl cis-trans isomerase Cyclophilin, putative	NA
1-CCYCGTCG	STREME-1	2.1e-8	pm1_05:738209|738493	6.81	tp	0	down_stream	SF	SRSF7	TM020270.00	Zinc finger CCCH domain-containing protein 42	NA
1-CCYCGTCG	STREME-1	2.1e-8	pm1_05:738209|738493	6.81	tp	0	down_stream	SF	SRSF7	TM040042.00	peptidyl prolyl cis-trans isomerase Cyclophilin, putative	NA
1-CCYCGTCG	STREME-1	2.1e-8	pm1_02:2790013|2790371(+)	6.81	tp	0	down_stream	SF	SRSF7	TM020270.00	Zinc finger CCCH domain-containing protein 42	NA
1-CCYCGTCG	STREME-1	2.1e-8	pm1_02:2790013|2790371(+)	6.81	tp	0	down_stream	SF	SRSF7	TM040042.00	peptidyl prolyl cis-trans isomerase Cyclophilin, putative	NA
1-CCYCGTCG	STREME-1	2.1e-8	pm1_01:261872|262039	6.81	tp	0	down_stream	SF	SRSF7	TM020270.00	Zinc finger CCCH domain-containing protein 42	NA
1-CCYCGTCG	STREME-1	2.1e-8	pm1_01:261872|262039	6.81	tp	0	down_stream	SF	SRSF7	TM040042.00	peptidyl prolyl cis-trans isomerase Cyclophilin, putative	NA
1-CCYCGTCG	STREME-1	2.1e-8	pm1_05:2571611|2571819(+)	6.81	tp	0	down_stream	SF	SRSF7	TM020270.00	Zinc finger CCCH domain-containing protein 42	NA
1-CCYCGTCG	STREME-1	2.1e-8	pm1_05:2571611|2571819(+)	6.81	tp	0	down_stream	SF	SRSF7	TM040042.00	peptidyl prolyl cis-trans isomerase Cyclophilin, putative	NA
1-CCYCGTCG	STREME-1	2.1e-8	pm1_04:1930558|1930822	6.81	tp	1	down_stream	SF	SRSF7	TM020270.00	Zinc finger CCCH domain-containing protein 42	NA
1-CCYCGTCG	STREME-1	2.1e-8	pm1_04:1930558|1930822	6.81	tp	1	down_stream	SF	SRSF7	TM040042.00	peptidyl prolyl cis-trans isomerase Cyclophilin, putative	NA
1-CCYCGTCG	STREME-1	2.1e-8	pm1_05:1707030|1707375	6.8	tp	0	down_stream	SF	SRSF7	TM020270.00	Zinc finger CCCH domain-containing protein 42	NA
1-CCYCGTCG	STREME-1	2.1e-8	pm1_05:1707030|1707375	6.8	tp	0	down_stream	SF	SRSF7	TM040042.00	peptidyl prolyl cis-trans isomerase Cyclophilin, putative	NA
1-CCYCGTCG	STREME-1	2.1e-8	pm1_05:2135289|2135847(+)	6.8	tp	0	down_stream	SF	SRSF7	TM020270.00	Zinc finger CCCH domain-containing protein 42	NA
1-CCYCGTCG	STREME-1	2.1e-8	pm1_05:2135289|2135847(+)	6.8	tp	0	down_stream	SF	SRSF7	TM040042.00	peptidyl prolyl cis-trans isomerase Cyclophilin, putative	NA
1-CCYCGTCG	STREME-1	2.1e-8	pm1_09:482626|483155	6.8	tp	0	down_stream	SF	SRSF7	TM020270.00	Zinc finger CCCH domain-containing protein 42	NA
1-CCYCGTCG	STREME-1	2.1e-8	pm1_09:482626|483155	6.8	tp	0	down_stream	SF	SRSF7	TM040042.00	peptidyl prolyl cis-trans isomerase Cyclophilin, putative	NA
1-CCYCGTCG	STREME-1	2.1e-8	pm1_05:2044369|2044872(+)	6.8	tp	0	down_stream	SF	SRSF7	TM020270.00	Zinc finger CCCH domain-containing protein 42	NA
1-CCYCGTCG	STREME-1	2.1e-8	pm1_05:2044369|2044872(+)	6.8	tp	0	down_stream	SF	SRSF7	TM040042.00	peptidyl prolyl cis-trans isomerase Cyclophilin, putative	NA
1-CCYCGTCG	STREME-1	2.1e-8	pm1_03:555470|556018(+)	6.8	tp	0	down_stream	SF	SRSF7	TM020270.00	Zinc finger CCCH domain-containing protein 42	NA
1-CCYCGTCG	STREME-1	2.1e-8	pm1_03:555470|556018(+)	6.8	tp	0	down_stream	SF	SRSF7	TM040042.00	peptidyl prolyl cis-trans isomerase Cyclophilin, putative	NA
1-CCYCGTCG	STREME-1	2.1e-8	pm1_07:1937473|1938048(+)	6.8	tp	0	down_stream	SF	SRSF7	TM020270.00	Zinc finger CCCH domain-containing protein 42	NA
1-CCYCGTCG	STREME-1	2.1e-8	pm1_07:1937473|1938048(+)	6.8	tp	0	down_stream	SF	SRSF7	TM040042.00	peptidyl prolyl cis-trans isomerase Cyclophilin, putative	NA
1-CCYCGTCG	STREME-1	2.1e-8	pm1_07:1937140|1938048(+)	6.8	tp	0	down_stream	SF	SRSF7	TM020270.00	Zinc finger CCCH domain-containing protein 42	NA
1-CCYCGTCG	STREME-1	2.1e-8	pm1_07:1937140|1938048(+)	6.8	tp	0	down_stream	SF	SRSF7	TM040042.00	peptidyl prolyl cis-trans isomerase Cyclophilin, putative	NA
1-CCYCGTCG	STREME-1	2.1e-8	pm1_03:460448|460725(+)	6.8	tp	0	down_stream	SF	SRSF7	TM020270.00	Zinc finger CCCH domain-containing protein 42	NA
1-CCYCGTCG	STREME-1	2.1e-8	pm1_03:460448|460725(+)	6.8	tp	0	down_stream	SF	SRSF7	TM040042.00	peptidyl prolyl cis-trans isomerase Cyclophilin, putative	NA
1-CCYCGTCG	STREME-1	2.1e-8	pm1_07:1937701|1938048(+)	6.8	tp	0	down_stream	SF	SRSF7	TM020270.00	Zinc finger CCCH domain-containing protein 42	NA
1-CCYCGTCG	STREME-1	2.1e-8	pm1_07:1937701|1938048(+)	6.8	tp	0	down_stream	SF	SRSF7	TM040042.00	peptidyl prolyl cis-trans isomerase Cyclophilin, putative	NA
1-CCYCGTCG	STREME-1	2.1e-8	pm1_07:1937606|1938048(+)	6.8	tp	1	down_stream	SF	SRSF7	TM020270.00	Zinc finger CCCH domain-containing protein 42	NA
1-CCYCGTCG	STREME-1	2.1e-8	pm1_07:1937606|1938048(+)	6.8	tp	1	down_stream	SF	SRSF7	TM040042.00	peptidyl prolyl cis-trans isomerase Cyclophilin, putative	NA
1-CCYCGTCG	STREME-1	2.1e-8	pm1_04:1628106|1628503(+)	6.77	tp	0	down_stream	SF	SRSF7	TM020270.00	Zinc finger CCCH domain-containing protein 42	NA
1-CCYCGTCG	STREME-1	2.1e-8	pm1_04:1628106|1628503(+)	6.77	tp	0	down_stream	SF	SRSF7	TM040042.00	peptidyl prolyl cis-trans isomerase Cyclophilin, putative	NA
1-CCYCGTCG	STREME-1	2.1e-8	pm1_02:4397655|4398064	6.77	tp	0	down_stream	SF	SRSF7	TM020270.00	Zinc finger CCCH domain-containing protein 42	NA
1-CCYCGTCG	STREME-1	2.1e-8	pm1_02:4397655|4398064	6.77	tp	0	down_stream	SF	SRSF7	TM040042.00	peptidyl prolyl cis-trans isomerase Cyclophilin, putative	NA
1-CCYCGTCG	STREME-1	2.1e-8	pm1_08:371568|372491	6.77	tp	0	down_stream	SF	SRSF7	TM020270.00	Zinc finger CCCH domain-containing protein 42	NA
1-CCYCGTCG	STREME-1	2.1e-8	pm1_08:371568|372491	6.77	tp	0	down_stream	SF	SRSF7	TM040042.00	peptidyl prolyl cis-trans isomerase Cyclophilin, putative	NA
1-CCYCGTCG	STREME-1	2.1e-8	pm1_04:1061083|1061543	6.77	tp	0	down_stream	SF	SRSF7	TM020270.00	Zinc finger CCCH domain-containing protein 42	NA
1-CCYCGTCG	STREME-1	2.1e-8	pm1_04:1061083|1061543	6.77	tp	0	down_stream	SF	SRSF7	TM040042.00	peptidyl prolyl cis-trans isomerase Cyclophilin, putative	NA
1-CCYCGTCG	STREME-1	2.1e-8	pm1_04:1073975|1074209	6.77	tp	0	down_stream	SF	SRSF7	TM020270.00	Zinc finger CCCH domain-containing protein 42	NA
1-CCYCGTCG	STREME-1	2.1e-8	pm1_04:1073975|1074209	6.77	tp	0	down_stream	SF	SRSF7	TM040042.00	peptidyl prolyl cis-trans isomerase Cyclophilin, putative	NA
1-CCYCGTCG	STREME-1	2.1e-8	pm1_02:4397655|4398156	6.77	tp	0	down_stream	SF	SRSF7	TM020270.00	Zinc finger CCCH domain-containing protein 42	NA
1-CCYCGTCG	STREME-1	2.1e-8	pm1_02:4397655|4398156	6.77	tp	0	down_stream	SF	SRSF7	TM040042.00	peptidyl prolyl cis-trans isomerase Cyclophilin, putative	NA
1-CCYCGTCG	STREME-1	2.1e-8	pm1_04:1073975|1074212	6.77	tp	0	down_stream	SF	SRSF7	TM020270.00	Zinc finger CCCH domain-containing protein 42	NA
1-CCYCGTCG	STREME-1	2.1e-8	pm1_04:1073975|1074212	6.77	tp	0	down_stream	SF	SRSF7	TM040042.00	peptidyl prolyl cis-trans isomerase Cyclophilin, putative	NA
1-CCYCGTCG	STREME-1	2.1e-8	pm1_04:1061083|1061347	6.77	tp	0	down_stream	SF	SRSF7	TM020270.00	Zinc finger CCCH domain-containing protein 42	NA
1-CCYCGTCG	STREME-1	2.1e-8	pm1_04:1061083|1061347	6.77	tp	0	down_stream	SF	SRSF7	TM040042.00	peptidyl prolyl cis-trans isomerase Cyclophilin, putative	NA
1-CCYCGTCG	STREME-1	2.1e-8	pm1_04:1061083|1061660	6.77	tp	0	down_stream	SF	SRSF7	TM020270.00	Zinc finger CCCH domain-containing protein 42	NA
1-CCYCGTCG	STREME-1	2.1e-8	pm1_04:1061083|1061660	6.77	tp	0	down_stream	SF	SRSF7	TM040042.00	peptidyl prolyl cis-trans isomerase Cyclophilin, putative	NA
1-CCYCGTCG	STREME-1	2.1e-8	pm1_04:1073975|1074281	6.77	tp	0	down_stream	SF	SRSF7	TM020270.00	Zinc finger CCCH domain-containing protein 42	NA
1-CCYCGTCG	STREME-1	2.1e-8	pm1_04:1073975|1074281	6.77	tp	0	down_stream	SF	SRSF7	TM040042.00	peptidyl prolyl cis-trans isomerase Cyclophilin, putative	NA
1-CCYCGTCG	STREME-1	2.1e-8	pm1_04:1073975|1074203	6.77	tp	0	down_stream	SF	SRSF7	TM020270.00	Zinc finger CCCH domain-containing protein 42	NA
1-CCYCGTCG	STREME-1	2.1e-8	pm1_04:1073975|1074203	6.77	tp	0	down_stream	SF	SRSF7	TM040042.00	peptidyl prolyl cis-trans isomerase Cyclophilin, putative	NA
1-CCYCGTCG	STREME-1	2.1e-8	pm1_04:1073975|1074349	6.77	tp	1	down_stream	SF	SRSF7	TM020270.00	Zinc finger CCCH domain-containing protein 42	NA
1-CCYCGTCG	STREME-1	2.1e-8	pm1_04:1073975|1074349	6.77	tp	1	down_stream	SF	SRSF7	TM040042.00	peptidyl prolyl cis-trans isomerase Cyclophilin, putative	NA
1-CCYCGTCG	STREME-1	2.1e-8	pm1_04:1113180|1113974(+)	6.77	tp	0	down_stream	SF	SRSF7	TM020270.00	Zinc finger CCCH domain-containing protein 42	NA
1-CCYCGTCG	STREME-1	2.1e-8	pm1_04:1113180|1113974(+)	6.77	tp	0	down_stream	SF	SRSF7	TM040042.00	peptidyl prolyl cis-trans isomerase Cyclophilin, putative	NA
1-CCYCGTCG	STREME-1	2.1e-8	pm1_03:1875225|1875820	6.77	tp	0	down_stream	SF	SRSF7	TM020270.00	Zinc finger CCCH domain-containing protein 42	NA
1-CCYCGTCG	STREME-1	2.1e-8	pm1_03:1875225|1875820	6.77	tp	0	down_stream	SF	SRSF7	TM040042.00	peptidyl prolyl cis-trans isomerase Cyclophilin, putative	NA
1-CCYCGTCG	STREME-1	2.1e-8	pm1_02:1335798|1335971	6.77	tp	0	down_stream	SF	SRSF7	TM020270.00	Zinc finger CCCH domain-containing protein 42	NA
1-CCYCGTCG	STREME-1	2.1e-8	pm1_02:1335798|1335971	6.77	tp	0	down_stream	SF	SRSF7	TM040042.00	peptidyl prolyl cis-trans isomerase Cyclophilin, putative	NA
1-CCYCGTCG	STREME-1	2.1e-8	pm1_05:2076455|2076790(+)	6.77	tp	0	down_stream	SF	SRSF7	TM020270.00	Zinc finger CCCH domain-containing protein 42	NA
1-CCYCGTCG	STREME-1	2.1e-8	pm1_05:2076455|2076790(+)	6.77	tp	0	down_stream	SF	SRSF7	TM040042.00	peptidyl prolyl cis-trans isomerase Cyclophilin, putative	NA
1-CCYCGTCG	STREME-1	2.1e-8	pm1_04:2235839|2236288	6.77	tp	0	down_stream	SF	SRSF7	TM020270.00	Zinc finger CCCH domain-containing protein 42	NA
1-CCYCGTCG	STREME-1	2.1e-8	pm1_04:2235839|2236288	6.77	tp	0	down_stream	SF	SRSF7	TM040042.00	peptidyl prolyl cis-trans isomerase Cyclophilin, putative	NA
1-CCYCGTCG	STREME-1	2.1e-8	pm1_03:653874|654433	6.77	tp	0	down_stream	SF	SRSF7	TM020270.00	Zinc finger CCCH domain-containing protein 42	NA
1-CCYCGTCG	STREME-1	2.1e-8	pm1_03:653874|654433	6.77	tp	0	down_stream	SF	SRSF7	TM040042.00	peptidyl prolyl cis-trans isomerase Cyclophilin, putative	NA
1-CCYCGTCG	STREME-1	2.1e-8	pm1_02:2163491|2163726(+)	6.77	tp	0	down_stream	SF	SRSF7	TM020270.00	Zinc finger CCCH domain-containing protein 42	NA
1-CCYCGTCG	STREME-1	2.1e-8	pm1_02:2163491|2163726(+)	6.77	tp	0	down_stream	SF	SRSF7	TM040042.00	peptidyl prolyl cis-trans isomerase Cyclophilin, putative	NA
1-CCYCGTCG	STREME-1	2.1e-8	pm1_02:1335798|1335974	6.77	tp	0	down_stream	SF	SRSF7	TM020270.00	Zinc finger CCCH domain-containing protein 42	NA
1-CCYCGTCG	STREME-1	2.1e-8	pm1_02:1335798|1335974	6.77	tp	0	down_stream	SF	SRSF7	TM040042.00	peptidyl prolyl cis-trans isomerase Cyclophilin, putative	NA
1-CCYCGTCG	STREME-1	2.1e-8	pm1_01:2331909|2332050	6.77	tp	0	down_stream	SF	SRSF7	TM020270.00	Zinc finger CCCH domain-containing protein 42	NA
1-CCYCGTCG	STREME-1	2.1e-8	pm1_01:2331909|2332050	6.77	tp	0	down_stream	SF	SRSF7	TM040042.00	peptidyl prolyl cis-trans isomerase Cyclophilin, putative	NA
1-CCYCGTCG	STREME-1	2.1e-8	pm1_03:1875225|1875763	6.77	tp	0	down_stream	SF	SRSF7	TM020270.00	Zinc finger CCCH domain-containing protein 42	NA
1-CCYCGTCG	STREME-1	2.1e-8	pm1_03:1875225|1875763	6.77	tp	0	down_stream	SF	SRSF7	TM040042.00	peptidyl prolyl cis-trans isomerase Cyclophilin, putative	NA
1-CCYCGTCG	STREME-1	2.1e-8	pm1_01:4711618|4711851(+)	6.77	tp	1	down_stream	SF	SRSF7	TM020270.00	Zinc finger CCCH domain-containing protein 42	NA
1-CCYCGTCG	STREME-1	2.1e-8	pm1_01:4711618|4711851(+)	6.77	tp	1	down_stream	SF	SRSF7	TM040042.00	peptidyl prolyl cis-trans isomerase Cyclophilin, putative	NA
1-CCYCGTCG	STREME-1	2.1e-8	pm1_01:2333265|2333579	6.76	tp	0	down_stream	SF	SRSF7	TM020270.00	Zinc finger CCCH domain-containing protein 42	NA
1-CCYCGTCG	STREME-1	2.1e-8	pm1_01:2333265|2333579	6.76	tp	0	down_stream	SF	SRSF7	TM040042.00	peptidyl prolyl cis-trans isomerase Cyclophilin, putative	NA
1-CCYCGTCG	STREME-1	2.1e-8	pm1_02:3708029|3708914(+)	6.76	tp	0	down_stream	SF	SRSF7	TM020270.00	Zinc finger CCCH domain-containing protein 42	NA
1-CCYCGTCG	STREME-1	2.1e-8	pm1_02:3708029|3708914(+)	6.76	tp	0	down_stream	SF	SRSF7	TM040042.00	peptidyl prolyl cis-trans isomerase Cyclophilin, putative	NA
1-CCYCGTCG	STREME-1	2.1e-8	pm1_02:2506120|2506205(+)	6.76	tp	0	down_stream	SF	SRSF7	TM020270.00	Zinc finger CCCH domain-containing protein 42	NA
1-CCYCGTCG	STREME-1	2.1e-8	pm1_02:2506120|2506205(+)	6.76	tp	0	down_stream	SF	SRSF7	TM040042.00	peptidyl prolyl cis-trans isomerase Cyclophilin, putative	NA
1-CCYCGTCG	STREME-1	2.1e-8	pm1_06:239009|239346	6.76	tp	0	down_stream	SF	SRSF7	TM020270.00	Zinc finger CCCH domain-containing protein 42	NA
1-CCYCGTCG	STREME-1	2.1e-8	pm1_06:239009|239346	6.76	tp	0	down_stream	SF	SRSF7	TM040042.00	peptidyl prolyl cis-trans isomerase Cyclophilin, putative	NA
1-CCYCGTCG	STREME-1	2.1e-8	pm1_06:239009|240395	6.76	tp	0	down_stream	SF	SRSF7	TM020270.00	Zinc finger CCCH domain-containing protein 42	NA
1-CCYCGTCG	STREME-1	2.1e-8	pm1_06:239009|240395	6.76	tp	0	down_stream	SF	SRSF7	TM040042.00	peptidyl prolyl cis-trans isomerase Cyclophilin, putative	NA
1-CCYCGTCG	STREME-1	2.1e-8	pm1_06:1635222|1635373	6.76	tp	0	down_stream	SF	SRSF7	TM020270.00	Zinc finger CCCH domain-containing protein 42	NA
1-CCYCGTCG	STREME-1	2.1e-8	pm1_06:1635222|1635373	6.76	tp	0	down_stream	SF	SRSF7	TM040042.00	peptidyl prolyl cis-trans isomerase Cyclophilin, putative	NA
1-CCYCGTCG	STREME-1	2.1e-8	pm1_07:447692|569344(+)	6.76	tp	0	down_stream	SF	SRSF7	TM020270.00	Zinc finger CCCH domain-containing protein 42	NA
1-CCYCGTCG	STREME-1	2.1e-8	pm1_07:447692|569344(+)	6.76	tp	0	down_stream	SF	SRSF7	TM040042.00	peptidyl prolyl cis-trans isomerase Cyclophilin, putative	NA
1-CCYCGTCG	STREME-1	2.1e-8	pm1_02:4249734|4250087	6.76	tp	0	down_stream	SF	SRSF7	TM020270.00	Zinc finger CCCH domain-containing protein 42	NA
1-CCYCGTCG	STREME-1	2.1e-8	pm1_02:4249734|4250087	6.76	tp	0	down_stream	SF	SRSF7	TM040042.00	peptidyl prolyl cis-trans isomerase Cyclophilin, putative	NA
1-CCYCGTCG	STREME-1	2.1e-8	pm1_07:1178693|1179227(+)	6.75	tp	0	down_stream	SF	SRSF7	TM020270.00	Zinc finger CCCH domain-containing protein 42	NA
1-CCYCGTCG	STREME-1	2.1e-8	pm1_07:1178693|1179227(+)	6.75	tp	0	down_stream	SF	SRSF7	TM040042.00	peptidyl prolyl cis-trans isomerase Cyclophilin, putative	NA
1-CCYCGTCG	STREME-1	2.1e-8	pm1_05:2381247|2381393	6.75	tp	0	down_stream	SF	SRSF7	TM020270.00	Zinc finger CCCH domain-containing protein 42	NA
1-CCYCGTCG	STREME-1	2.1e-8	pm1_05:2381247|2381393	6.75	tp	0	down_stream	SF	SRSF7	TM040042.00	peptidyl prolyl cis-trans isomerase Cyclophilin, putative	NA
1-CCYCGTCG	STREME-1	2.1e-8	pm1_01:1916219|1916605(+)	6.75	tp	0	down_stream	SF	SRSF7	TM020270.00	Zinc finger CCCH domain-containing protein 42	NA
1-CCYCGTCG	STREME-1	2.1e-8	pm1_01:1916219|1916605(+)	6.75	tp	0	down_stream	SF	SRSF7	TM040042.00	peptidyl prolyl cis-trans isomerase Cyclophilin, putative	NA
1-CCYCGTCG	STREME-1	2.1e-8	pm1_06:1857838|1858195(+)	6.74	tp	0	down_stream	SF	SRSF7	TM020270.00	Zinc finger CCCH domain-containing protein 42	NA
1-CCYCGTCG	STREME-1	2.1e-8	pm1_06:1857838|1858195(+)	6.74	tp	0	down_stream	SF	SRSF7	TM040042.00	peptidyl prolyl cis-trans isomerase Cyclophilin, putative	NA
1-CCYCGTCG	STREME-1	2.1e-8	pm1_06:1497937|1498340(+)	6.74	tp	0	down_stream	SF	SRSF7	TM020270.00	Zinc finger CCCH domain-containing protein 42	NA
1-CCYCGTCG	STREME-1	2.1e-8	pm1_06:1497937|1498340(+)	6.74	tp	0	down_stream	SF	SRSF7	TM040042.00	peptidyl prolyl cis-trans isomerase Cyclophilin, putative	NA
1-CCYCGTCG	STREME-1	2.1e-8	pm1_06:1498128|1498340(+)	6.74	tp	1	down_stream	SF	SRSF7	TM020270.00	Zinc finger CCCH domain-containing protein 42	NA
1-CCYCGTCG	STREME-1	2.1e-8	pm1_06:1498128|1498340(+)	6.74	tp	1	down_stream	SF	SRSF7	TM040042.00	peptidyl prolyl cis-trans isomerase Cyclophilin, putative	NA
1-CCYCGTCG	STREME-1	2.1e-8	pm1_02:1974270|1974605(+)	6.72	tp	1	down_stream	SF	SRSF7	TM020270.00	Zinc finger CCCH domain-containing protein 42	NA
1-CCYCGTCG	STREME-1	2.1e-8	pm1_02:1974270|1974605(+)	6.72	tp	1	down_stream	SF	SRSF7	TM040042.00	peptidyl prolyl cis-trans isomerase Cyclophilin, putative	NA
1-CCYCGTCG	STREME-1	2.1e-8	pm1_01:831096|831518(+)	6.69	tp	0	down_stream	SF	SRSF7	TM020270.00	Zinc finger CCCH domain-containing protein 42	NA
1-CCYCGTCG	STREME-1	2.1e-8	pm1_01:831096|831518(+)	6.69	tp	0	down_stream	SF	SRSF7	TM040042.00	peptidyl prolyl cis-trans isomerase Cyclophilin, putative	NA
1-CCYCGTCG	STREME-1	2.1e-8	pm1_01:3306386|3306546	6.65	tp	0	down_stream	SF	SRSF7	TM020270.00	Zinc finger CCCH domain-containing protein 42	NA
1-CCYCGTCG	STREME-1	2.1e-8	pm1_01:3306386|3306546	6.65	tp	0	down_stream	SF	SRSF7	TM040042.00	peptidyl prolyl cis-trans isomerase Cyclophilin, putative	NA
1-CCYCGTCG	STREME-1	2.1e-8	pm1_01:3451412|3451981(+)	6.65	tp	0	down_stream	SF	SRSF7	TM020270.00	Zinc finger CCCH domain-containing protein 42	NA
1-CCYCGTCG	STREME-1	2.1e-8	pm1_01:3451412|3451981(+)	6.65	tp	0	down_stream	SF	SRSF7	TM040042.00	peptidyl prolyl cis-trans isomerase Cyclophilin, putative	NA
1-CCYCGTCG	STREME-1	2.1e-8	pm1_07:142847|142967	6.65	tp	0	down_stream	SF	SRSF7	TM020270.00	Zinc finger CCCH domain-containing protein 42	NA
1-CCYCGTCG	STREME-1	2.1e-8	pm1_07:142847|142967	6.65	tp	0	down_stream	SF	SRSF7	TM040042.00	peptidyl prolyl cis-trans isomerase Cyclophilin, putative	NA
1-CCYCGTCG	STREME-1	2.1e-8	pm1_07:142847|143155	6.65	tp	0	down_stream	SF	SRSF7	TM020270.00	Zinc finger CCCH domain-containing protein 42	NA
1-CCYCGTCG	STREME-1	2.1e-8	pm1_07:142847|143155	6.65	tp	0	down_stream	SF	SRSF7	TM040042.00	peptidyl prolyl cis-trans isomerase Cyclophilin, putative	NA
1-CCYCGTCG	STREME-1	2.1e-8	pm1_01:1562173|1562767(+)	6.63	tp	0	down_stream	SF	SRSF7	TM020270.00	Zinc finger CCCH domain-containing protein 42	NA
1-CCYCGTCG	STREME-1	2.1e-8	pm1_01:1562173|1562767(+)	6.63	tp	0	down_stream	SF	SRSF7	TM040042.00	peptidyl prolyl cis-trans isomerase Cyclophilin, putative	NA
1-CCYCGTCG	STREME-1	2.1e-8	pm1_01:1562659|1562779(+)	6.63	tp	0	down_stream	SF	SRSF7	TM020270.00	Zinc finger CCCH domain-containing protein 42	NA
1-CCYCGTCG	STREME-1	2.1e-8	pm1_01:1562659|1562779(+)	6.63	tp	0	down_stream	SF	SRSF7	TM040042.00	peptidyl prolyl cis-trans isomerase Cyclophilin, putative	NA
1-CCYCGTCG	STREME-1	2.1e-8	pm1_10:3620|4041	6.63	tp	0	down_stream	SF	SRSF7	TM020270.00	Zinc finger CCCH domain-containing protein 42	NA
1-CCYCGTCG	STREME-1	2.1e-8	pm1_10:3620|4041	6.63	tp	0	down_stream	SF	SRSF7	TM040042.00	peptidyl prolyl cis-trans isomerase Cyclophilin, putative	NA
1-CCYCGTCG	STREME-1	2.1e-8	pm1_05:2734925|2735749(+)	6.62	tp	0	down_stream	SF	SRSF7	TM020270.00	Zinc finger CCCH domain-containing protein 42	NA
1-CCYCGTCG	STREME-1	2.1e-8	pm1_05:2734925|2735749(+)	6.62	tp	0	down_stream	SF	SRSF7	TM040042.00	peptidyl prolyl cis-trans isomerase Cyclophilin, putative	NA
1-CCYCGTCG	STREME-1	2.1e-8	pm1_05:737593|737839	6.61	tp	0	down_stream	SF	SRSF7	TM020270.00	Zinc finger CCCH domain-containing protein 42	NA
1-CCYCGTCG	STREME-1	2.1e-8	pm1_05:737593|737839	6.61	tp	0	down_stream	SF	SRSF7	TM040042.00	peptidyl prolyl cis-trans isomerase Cyclophilin, putative	NA
1-CCYCGTCG	STREME-1	2.1e-8	pm1_07:1464156|1464308(+)	6.6	tp	0	down_stream	SF	SRSF7	TM020270.00	Zinc finger CCCH domain-containing protein 42	NA
1-CCYCGTCG	STREME-1	2.1e-8	pm1_07:1464156|1464308(+)	6.6	tp	0	down_stream	SF	SRSF7	TM040042.00	peptidyl prolyl cis-trans isomerase Cyclophilin, putative	NA
1-CCYCGTCG	STREME-1	2.1e-8	pm1_09:172454|172754	6.6	tp	0	down_stream	SF	SRSF7	TM020270.00	Zinc finger CCCH domain-containing protein 42	NA
1-CCYCGTCG	STREME-1	2.1e-8	pm1_09:172454|172754	6.6	tp	0	down_stream	SF	SRSF7	TM040042.00	peptidyl prolyl cis-trans isomerase Cyclophilin, putative	NA
1-CCYCGTCG	STREME-1	2.1e-8	pm1_07:1935632|1936280(+)	6.6	tp	0	down_stream	SF	SRSF7	TM020270.00	Zinc finger CCCH domain-containing protein 42	NA
1-CCYCGTCG	STREME-1	2.1e-8	pm1_07:1935632|1936280(+)	6.6	tp	0	down_stream	SF	SRSF7	TM040042.00	peptidyl prolyl cis-trans isomerase Cyclophilin, putative	NA
1-CCYCGTCG	STREME-1	2.1e-8	pm1_02:4520911|4521148(+)	6.6	tp	0	down_stream	SF	SRSF7	TM020270.00	Zinc finger CCCH domain-containing protein 42	NA
1-CCYCGTCG	STREME-1	2.1e-8	pm1_02:4520911|4521148(+)	6.6	tp	0	down_stream	SF	SRSF7	TM040042.00	peptidyl prolyl cis-trans isomerase Cyclophilin, putative	NA
1-CCYCGTCG	STREME-1	2.1e-8	pm1_04:1720378|1721027(+)	6.6	tp	0	down_stream	SF	SRSF7	TM020270.00	Zinc finger CCCH domain-containing protein 42	NA
1-CCYCGTCG	STREME-1	2.1e-8	pm1_04:1720378|1721027(+)	6.6	tp	0	down_stream	SF	SRSF7	TM040042.00	peptidyl prolyl cis-trans isomerase Cyclophilin, putative	NA
1-CCYCGTCG	STREME-1	2.1e-8	pm1_07:1935933|1936280(+)	6.6	tp	0	down_stream	SF	SRSF7	TM020270.00	Zinc finger CCCH domain-containing protein 42	NA
1-CCYCGTCG	STREME-1	2.1e-8	pm1_07:1935933|1936280(+)	6.6	tp	0	down_stream	SF	SRSF7	TM040042.00	peptidyl prolyl cis-trans isomerase Cyclophilin, putative	NA
1-CCYCGTCG	STREME-1	2.1e-8	pm1_08:1337748|1338008(+)	6.6	tp	0	down_stream	SF	SRSF7	TM020270.00	Zinc finger CCCH domain-containing protein 42	NA
1-CCYCGTCG	STREME-1	2.1e-8	pm1_08:1337748|1338008(+)	6.6	tp	0	down_stream	SF	SRSF7	TM040042.00	peptidyl prolyl cis-trans isomerase Cyclophilin, putative	NA
1-CCYCGTCG	STREME-1	2.1e-8	pm1_05:265269|265327(+)	6.59	tp	0	down_stream	SF	SRSF7	TM020270.00	Zinc finger CCCH domain-containing protein 42	NA
1-CCYCGTCG	STREME-1	2.1e-8	pm1_05:265269|265327(+)	6.59	tp	0	down_stream	SF	SRSF7	TM040042.00	peptidyl prolyl cis-trans isomerase Cyclophilin, putative	NA
1-CCYCGTCG	STREME-1	2.1e-8	pm1_01:1169834|1170514(+)	6.58	tp	0	down_stream	SF	SRSF7	TM020270.00	Zinc finger CCCH domain-containing protein 42	NA
1-CCYCGTCG	STREME-1	2.1e-8	pm1_01:1169834|1170514(+)	6.58	tp	0	down_stream	SF	SRSF7	TM040042.00	peptidyl prolyl cis-trans isomerase Cyclophilin, putative	NA
1-CCYCGTCG	STREME-1	2.1e-8	pm1_08:608312|608635	6.58	tp	1	down_stream	SF	SRSF7	TM020270.00	Zinc finger CCCH domain-containing protein 42	NA
1-CCYCGTCG	STREME-1	2.1e-8	pm1_08:608312|608635	6.58	tp	1	down_stream	SF	SRSF7	TM040042.00	peptidyl prolyl cis-trans isomerase Cyclophilin, putative	NA
1-CCYCGTCG	STREME-1	2.1e-8	pm1_03:486813|487233	6.55	tp	0	down_stream	SF	SRSF7	TM020270.00	Zinc finger CCCH domain-containing protein 42	NA
1-CCYCGTCG	STREME-1	2.1e-8	pm1_03:486813|487233	6.55	tp	0	down_stream	SF	SRSF7	TM040042.00	peptidyl prolyl cis-trans isomerase Cyclophilin, putative	NA
1-CCYCGTCG	STREME-1	2.1e-8	pm1_02:3695164|3695582	6.55	tp	0	down_stream	SF	SRSF7	TM020270.00	Zinc finger CCCH domain-containing protein 42	NA
1-CCYCGTCG	STREME-1	2.1e-8	pm1_02:3695164|3695582	6.55	tp	0	down_stream	SF	SRSF7	TM040042.00	peptidyl prolyl cis-trans isomerase Cyclophilin, putative	NA
1-CCYCGTCG	STREME-1	2.1e-8	pm1_09:242508|242617	6.55	tp	0	down_stream	SF	SRSF7	TM020270.00	Zinc finger CCCH domain-containing protein 42	NA
1-CCYCGTCG	STREME-1	2.1e-8	pm1_09:242508|242617	6.55	tp	0	down_stream	SF	SRSF7	TM040042.00	peptidyl prolyl cis-trans isomerase Cyclophilin, putative	NA
1-CCYCGTCG	STREME-1	2.1e-8	pm1_06:1409990|1410330(+)	6.55	tp	0	down_stream	SF	SRSF7	TM020270.00	Zinc finger CCCH domain-containing protein 42	NA
1-CCYCGTCG	STREME-1	2.1e-8	pm1_06:1409990|1410330(+)	6.55	tp	0	down_stream	SF	SRSF7	TM040042.00	peptidyl prolyl cis-trans isomerase Cyclophilin, putative	NA
1-CCYCGTCG	STREME-1	2.1e-8	pm1_01:5976411|5976603	6.54	tp	0	down_stream	SF	SRSF7	TM020270.00	Zinc finger CCCH domain-containing protein 42	NA
1-CCYCGTCG	STREME-1	2.1e-8	pm1_01:5976411|5976603	6.54	tp	0	down_stream	SF	SRSF7	TM040042.00	peptidyl prolyl cis-trans isomerase Cyclophilin, putative	NA
1-CCYCGTCG	STREME-1	2.1e-8	pm1_05:974084|974722(+)	6.54	tp	0	down_stream	SF	SRSF7	TM020270.00	Zinc finger CCCH domain-containing protein 42	NA
1-CCYCGTCG	STREME-1	2.1e-8	pm1_05:974084|974722(+)	6.54	tp	0	down_stream	SF	SRSF7	TM040042.00	peptidyl prolyl cis-trans isomerase Cyclophilin, putative	NA
1-CCYCGTCG	STREME-1	2.1e-8	pm1_05:1430394|1430845	6.53	tp	0	down_stream	SF	SRSF7	TM020270.00	Zinc finger CCCH domain-containing protein 42	NA
1-CCYCGTCG	STREME-1	2.1e-8	pm1_05:1430394|1430845	6.53	tp	0	down_stream	SF	SRSF7	TM040042.00	peptidyl prolyl cis-trans isomerase Cyclophilin, putative	NA
1-CCYCGTCG	STREME-1	2.1e-8	pm1_06:1711482|1712186(+)	6.53	tp	0	down_stream	SF	SRSF7	TM020270.00	Zinc finger CCCH domain-containing protein 42	NA
1-CCYCGTCG	STREME-1	2.1e-8	pm1_06:1711482|1712186(+)	6.53	tp	0	down_stream	SF	SRSF7	TM040042.00	peptidyl prolyl cis-trans isomerase Cyclophilin, putative	NA
1-CCYCGTCG	STREME-1	2.1e-8	pm1_05:2937092|2937252	6.53	tp	0	down_stream	SF	SRSF7	TM020270.00	Zinc finger CCCH domain-containing protein 42	NA
1-CCYCGTCG	STREME-1	2.1e-8	pm1_05:2937092|2937252	6.53	tp	0	down_stream	SF	SRSF7	TM040042.00	peptidyl prolyl cis-trans isomerase Cyclophilin, putative	NA
1-CCYCGTCG	STREME-1	2.1e-8	pm1_04:2351237|2351488(+)	6.53	tp	1	down_stream	SF	SRSF7	TM020270.00	Zinc finger CCCH domain-containing protein 42	NA
1-CCYCGTCG	STREME-1	2.1e-8	pm1_04:2351237|2351488(+)	6.53	tp	1	down_stream	SF	SRSF7	TM040042.00	peptidyl prolyl cis-trans isomerase Cyclophilin, putative	NA
1-CCYCGTCG	STREME-1	2.1e-8	pm1_01:3419004|3419426	6.51	tp	0	down_stream	SF	SRSF7	TM020270.00	Zinc finger CCCH domain-containing protein 42	NA
1-CCYCGTCG	STREME-1	2.1e-8	pm1_01:3419004|3419426	6.51	tp	0	down_stream	SF	SRSF7	TM040042.00	peptidyl prolyl cis-trans isomerase Cyclophilin, putative	NA
1-CCYCGTCG	STREME-1	2.1e-8	pm1_08:431303|431924(+)	6.5	tp	0	down_stream	SF	SRSF7	TM020270.00	Zinc finger CCCH domain-containing protein 42	NA
1-CCYCGTCG	STREME-1	2.1e-8	pm1_08:431303|431924(+)	6.5	tp	0	down_stream	SF	SRSF7	TM040042.00	peptidyl prolyl cis-trans isomerase Cyclophilin, putative	NA
1-CCYCGTCG	STREME-1	2.1e-8	pm1_08:431625|431924(+)	6.5	tp	1	down_stream	SF	SRSF7	TM020270.00	Zinc finger CCCH domain-containing protein 42	NA
1-CCYCGTCG	STREME-1	2.1e-8	pm1_08:431625|431924(+)	6.5	tp	1	down_stream	SF	SRSF7	TM040042.00	peptidyl prolyl cis-trans isomerase Cyclophilin, putative	NA
1-CCYCGTCG	STREME-1	2.1e-8	pm1_05:136065|136652	6.49	tp	0	down_stream	SF	SRSF7	TM020270.00	Zinc finger CCCH domain-containing protein 42	NA
1-CCYCGTCG	STREME-1	2.1e-8	pm1_05:136065|136652	6.49	tp	0	down_stream	SF	SRSF7	TM040042.00	peptidyl prolyl cis-trans isomerase Cyclophilin, putative	NA
1-CCYCGTCG	STREME-1	2.1e-8	pm1_09:171568|171756(+)	6.49	tp	0	down_stream	SF	SRSF7	TM020270.00	Zinc finger CCCH domain-containing protein 42	NA
1-CCYCGTCG	STREME-1	2.1e-8	pm1_09:171568|171756(+)	6.49	tp	0	down_stream	SF	SRSF7	TM040042.00	peptidyl prolyl cis-trans isomerase Cyclophilin, putative	NA
1-CCYCGTCG	STREME-1	2.1e-8	pm1_02:3403330|3403570(+)	6.49	tp	0	down_stream	SF	SRSF7	TM020270.00	Zinc finger CCCH domain-containing protein 42	NA
1-CCYCGTCG	STREME-1	2.1e-8	pm1_02:3403330|3403570(+)	6.49	tp	0	down_stream	SF	SRSF7	TM040042.00	peptidyl prolyl cis-trans isomerase Cyclophilin, putative	NA
1-CCYCGTCG	STREME-1	2.1e-8	pm1_02:3403330|3403567(+)	6.49	tp	1	down_stream	SF	SRSF7	TM020270.00	Zinc finger CCCH domain-containing protein 42	NA
1-CCYCGTCG	STREME-1	2.1e-8	pm1_02:3403330|3403567(+)	6.49	tp	1	down_stream	SF	SRSF7	TM040042.00	peptidyl prolyl cis-trans isomerase Cyclophilin, putative	NA
1-CCYCGTCG	STREME-1	2.1e-8	pm1_02:2893746|2894310(+)	6.49	tp	0	down_stream	SF	SRSF7	TM020270.00	Zinc finger CCCH domain-containing protein 42	NA
1-CCYCGTCG	STREME-1	2.1e-8	pm1_02:2893746|2894310(+)	6.49	tp	0	down_stream	SF	SRSF7	TM040042.00	peptidyl prolyl cis-trans isomerase Cyclophilin, putative	NA
1-CCYCGTCG	STREME-1	2.1e-8	pm1_06:774300|774563	6.45	tp	0	down_stream	SF	SRSF7	TM020270.00	Zinc finger CCCH domain-containing protein 42	NA
1-CCYCGTCG	STREME-1	2.1e-8	pm1_06:774300|774563	6.45	tp	0	down_stream	SF	SRSF7	TM040042.00	peptidyl prolyl cis-trans isomerase Cyclophilin, putative	NA
1-CCYCGTCG	STREME-1	2.1e-8	pm1_01:987340|987576(+)	6.45	tp	0	down_stream	SF	SRSF7	TM020270.00	Zinc finger CCCH domain-containing protein 42	NA
1-CCYCGTCG	STREME-1	2.1e-8	pm1_01:987340|987576(+)	6.45	tp	0	down_stream	SF	SRSF7	TM040042.00	peptidyl prolyl cis-trans isomerase Cyclophilin, putative	NA
1-CCYCGTCG	STREME-1	2.1e-8	pm1_01:1858453|1860185(+)	6.42	tp	0	down_stream	SF	SRSF7	TM020270.00	Zinc finger CCCH domain-containing protein 42	NA
1-CCYCGTCG	STREME-1	2.1e-8	pm1_01:1858453|1860185(+)	6.42	tp	0	down_stream	SF	SRSF7	TM040042.00	peptidyl prolyl cis-trans isomerase Cyclophilin, putative	NA
1-CCYCGTCG	STREME-1	2.1e-8	pm1_04:693311|693776(+)	6.42	tp	0	down_stream	SF	SRSF7	TM020270.00	Zinc finger CCCH domain-containing protein 42	NA
1-CCYCGTCG	STREME-1	2.1e-8	pm1_04:693311|693776(+)	6.42	tp	0	down_stream	SF	SRSF7	TM040042.00	peptidyl prolyl cis-trans isomerase Cyclophilin, putative	NA
1-CCYCGTCG	STREME-1	2.1e-8	pm1_06:2844347|2844715(+)	6.42	tp	0	down_stream	SF	SRSF7	TM020270.00	Zinc finger CCCH domain-containing protein 42	NA
1-CCYCGTCG	STREME-1	2.1e-8	pm1_06:2844347|2844715(+)	6.42	tp	0	down_stream	SF	SRSF7	TM040042.00	peptidyl prolyl cis-trans isomerase Cyclophilin, putative	NA
1-CCYCGTCG	STREME-1	2.1e-8	pm1_02:2008404|2008813(+)	6.41	tp	0	down_stream	SF	SRSF7	TM020270.00	Zinc finger CCCH domain-containing protein 42	NA
1-CCYCGTCG	STREME-1	2.1e-8	pm1_02:2008404|2008813(+)	6.41	tp	0	down_stream	SF	SRSF7	TM040042.00	peptidyl prolyl cis-trans isomerase Cyclophilin, putative	NA
1-CCYCGTCG	STREME-1	2.1e-8	pm1_06:360487|360940(+)	6.41	tp	1	down_stream	SF	SRSF7	TM020270.00	Zinc finger CCCH domain-containing protein 42	NA
1-CCYCGTCG	STREME-1	2.1e-8	pm1_06:360487|360940(+)	6.41	tp	1	down_stream	SF	SRSF7	TM040042.00	peptidyl prolyl cis-trans isomerase Cyclophilin, putative	NA
1-CCYCGTCG	STREME-1	2.1e-8	pm1_06:2930311|2931355(+)	6.39	tp	0	down_stream	SF	SRSF7	TM020270.00	Zinc finger CCCH domain-containing protein 42	NA
1-CCYCGTCG	STREME-1	2.1e-8	pm1_06:2930311|2931355(+)	6.39	tp	0	down_stream	SF	SRSF7	TM040042.00	peptidyl prolyl cis-trans isomerase Cyclophilin, putative	NA
1-CCYCGTCG	STREME-1	2.1e-8	pm1_04:1994359|1994781	6.37	tp	0	down_stream	SF	SRSF7	TM020270.00	Zinc finger CCCH domain-containing protein 42	NA
1-CCYCGTCG	STREME-1	2.1e-8	pm1_04:1994359|1994781	6.37	tp	0	down_stream	SF	SRSF7	TM040042.00	peptidyl prolyl cis-trans isomerase Cyclophilin, putative	NA
1-CCYCGTCG	STREME-1	2.1e-8	pm1_04:1994359|1995075	6.37	tp	0	down_stream	SF	SRSF7	TM020270.00	Zinc finger CCCH domain-containing protein 42	NA
1-CCYCGTCG	STREME-1	2.1e-8	pm1_04:1994359|1995075	6.37	tp	0	down_stream	SF	SRSF7	TM040042.00	peptidyl prolyl cis-trans isomerase Cyclophilin, putative	NA
1-CCYCGTCG	STREME-1	2.1e-8	pm1_10:221666|221964	6.37	tp	0	down_stream	SF	SRSF7	TM020270.00	Zinc finger CCCH domain-containing protein 42	NA
1-CCYCGTCG	STREME-1	2.1e-8	pm1_10:221666|221964	6.37	tp	0	down_stream	SF	SRSF7	TM040042.00	peptidyl prolyl cis-trans isomerase Cyclophilin, putative	NA
1-CCYCGTCG	STREME-1	2.1e-8	pm1_03:712100|712261	6.37	tp	1	down_stream	SF	SRSF7	TM020270.00	Zinc finger CCCH domain-containing protein 42	NA
1-CCYCGTCG	STREME-1	2.1e-8	pm1_03:712100|712261	6.37	tp	1	down_stream	SF	SRSF7	TM040042.00	peptidyl prolyl cis-trans isomerase Cyclophilin, putative	NA
1-CCYCGTCG	STREME-1	2.1e-8	pm1_01:1729036|1729316(+)	6.36	tp	0	down_stream	SF	SRSF7	TM020270.00	Zinc finger CCCH domain-containing protein 42	NA
1-CCYCGTCG	STREME-1	2.1e-8	pm1_01:1729036|1729316(+)	6.36	tp	0	down_stream	SF	SRSF7	TM040042.00	peptidyl prolyl cis-trans isomerase Cyclophilin, putative	NA
1-CCYCGTCG	STREME-1	2.1e-8	pm1_01:2671808|2672273(+)	6.36	tp	0	down_stream	SF	SRSF7	TM020270.00	Zinc finger CCCH domain-containing protein 42	NA
1-CCYCGTCG	STREME-1	2.1e-8	pm1_01:2671808|2672273(+)	6.36	tp	0	down_stream	SF	SRSF7	TM040042.00	peptidyl prolyl cis-trans isomerase Cyclophilin, putative	NA
1-CCYCGTCG	STREME-1	2.1e-8	pm1_01:1708892|1709219(+)	6.36	tp	0	down_stream	SF	SRSF7	TM020270.00	Zinc finger CCCH domain-containing protein 42	NA
1-CCYCGTCG	STREME-1	2.1e-8	pm1_01:1708892|1709219(+)	6.36	tp	0	down_stream	SF	SRSF7	TM040042.00	peptidyl prolyl cis-trans isomerase Cyclophilin, putative	NA
1-CCYCGTCG	STREME-1	2.1e-8	pm1_10:2659|2953	6.36	tp	1	down_stream	SF	SRSF7	TM020270.00	Zinc finger CCCH domain-containing protein 42	NA
1-CCYCGTCG	STREME-1	2.1e-8	pm1_10:2659|2953	6.36	tp	1	down_stream	SF	SRSF7	TM040042.00	peptidyl prolyl cis-trans isomerase Cyclophilin, putative	NA
1-CCYCGTCG	STREME-1	2.1e-8	pm1_01:2332396|2332577(+)	6.35	tp	0	down_stream	SF	SRSF7	TM020270.00	Zinc finger CCCH domain-containing protein 42	NA
1-CCYCGTCG	STREME-1	2.1e-8	pm1_01:2332396|2332577(+)	6.35	tp	0	down_stream	SF	SRSF7	TM040042.00	peptidyl prolyl cis-trans isomerase Cyclophilin, putative	NA
1-CCYCGTCG	STREME-1	2.1e-8	pm1_06:1413246|1413578	6.35	tp	0	down_stream	SF	SRSF7	TM020270.00	Zinc finger CCCH domain-containing protein 42	NA
1-CCYCGTCG	STREME-1	2.1e-8	pm1_06:1413246|1413578	6.35	tp	0	down_stream	SF	SRSF7	TM040042.00	peptidyl prolyl cis-trans isomerase Cyclophilin, putative	NA
1-CCYCGTCG	STREME-1	2.1e-8	pm1_02:3826339|3826458	6.34	tp	0	down_stream	SF	SRSF7	TM020270.00	Zinc finger CCCH domain-containing protein 42	NA
1-CCYCGTCG	STREME-1	2.1e-8	pm1_02:3826339|3826458	6.34	tp	0	down_stream	SF	SRSF7	TM040042.00	peptidyl prolyl cis-trans isomerase Cyclophilin, putative	NA
1-CCYCGTCG	STREME-1	2.1e-8	pm1_01:4762636|4763142(+)	6.34	tp	0	down_stream	SF	SRSF7	TM020270.00	Zinc finger CCCH domain-containing protein 42	NA
1-CCYCGTCG	STREME-1	2.1e-8	pm1_01:4762636|4763142(+)	6.34	tp	0	down_stream	SF	SRSF7	TM040042.00	peptidyl prolyl cis-trans isomerase Cyclophilin, putative	NA
1-CCYCGTCG	STREME-1	2.1e-8	pm1_02:3826339|3826578	6.34	tp	0	down_stream	SF	SRSF7	TM020270.00	Zinc finger CCCH domain-containing protein 42	NA
1-CCYCGTCG	STREME-1	2.1e-8	pm1_02:3826339|3826578	6.34	tp	0	down_stream	SF	SRSF7	TM040042.00	peptidyl prolyl cis-trans isomerase Cyclophilin, putative	NA
1-CCYCGTCG	STREME-1	2.1e-8	pm1_03:1966523|1966874	6.34	tp	0	down_stream	SF	SRSF7	TM020270.00	Zinc finger CCCH domain-containing protein 42	NA
1-CCYCGTCG	STREME-1	2.1e-8	pm1_03:1966523|1966874	6.34	tp	0	down_stream	SF	SRSF7	TM040042.00	peptidyl prolyl cis-trans isomerase Cyclophilin, putative	NA
1-CCYCGTCG	STREME-1	2.1e-8	pm1_02:2315553|2315766	6.34	tp	0	down_stream	SF	SRSF7	TM020270.00	Zinc finger CCCH domain-containing protein 42	NA
1-CCYCGTCG	STREME-1	2.1e-8	pm1_02:2315553|2315766	6.34	tp	0	down_stream	SF	SRSF7	TM040042.00	peptidyl prolyl cis-trans isomerase Cyclophilin, putative	NA
1-CCYCGTCG	STREME-1	2.1e-8	pm1_04:2889376|2889773(+)	6.34	tp	0	down_stream	SF	SRSF7	TM020270.00	Zinc finger CCCH domain-containing protein 42	NA
1-CCYCGTCG	STREME-1	2.1e-8	pm1_04:2889376|2889773(+)	6.34	tp	0	down_stream	SF	SRSF7	TM040042.00	peptidyl prolyl cis-trans isomerase Cyclophilin, putative	NA
1-CCYCGTCG	STREME-1	2.1e-8	pm1_01:1776642|1776816(+)	6.34	tp	0	down_stream	SF	SRSF7	TM020270.00	Zinc finger CCCH domain-containing protein 42	NA
1-CCYCGTCG	STREME-1	2.1e-8	pm1_01:1776642|1776816(+)	6.34	tp	0	down_stream	SF	SRSF7	TM040042.00	peptidyl prolyl cis-trans isomerase Cyclophilin, putative	NA
1-CCYCGTCG	STREME-1	2.1e-8	pm1_04:973434|973887(+)	6.34	tp	1	down_stream	SF	SRSF7	TM020270.00	Zinc finger CCCH domain-containing protein 42	NA
1-CCYCGTCG	STREME-1	2.1e-8	pm1_04:973434|973887(+)	6.34	tp	1	down_stream	SF	SRSF7	TM040042.00	peptidyl prolyl cis-trans isomerase Cyclophilin, putative	NA
1-CCYCGTCG	STREME-1	2.1e-8	pm1_01:1772696|1773397	6.34	tp	1	down_stream	SF	SRSF7	TM020270.00	Zinc finger CCCH domain-containing protein 42	NA
1-CCYCGTCG	STREME-1	2.1e-8	pm1_01:1772696|1773397	6.34	tp	1	down_stream	SF	SRSF7	TM040042.00	peptidyl prolyl cis-trans isomerase Cyclophilin, putative	NA
1-CCYCGTCG	STREME-1	2.1e-8	pm1_01:6126554|6127018(+)	6.33	tp	0	down_stream	SF	SRSF7	TM020270.00	Zinc finger CCCH domain-containing protein 42	NA
1-CCYCGTCG	STREME-1	2.1e-8	pm1_01:6126554|6127018(+)	6.33	tp	0	down_stream	SF	SRSF7	TM040042.00	peptidyl prolyl cis-trans isomerase Cyclophilin, putative	NA
1-CCYCGTCG	STREME-1	2.1e-8	pm1_02:2595058|2595627(+)	6.33	tp	0	down_stream	SF	SRSF7	TM020270.00	Zinc finger CCCH domain-containing protein 42	NA
1-CCYCGTCG	STREME-1	2.1e-8	pm1_02:2595058|2595627(+)	6.33	tp	0	down_stream	SF	SRSF7	TM040042.00	peptidyl prolyl cis-trans isomerase Cyclophilin, putative	NA
1-CCYCGTCG	STREME-1	2.1e-8	pm1_02:581565|581770	6.33	tp	0	down_stream	SF	SRSF7	TM020270.00	Zinc finger CCCH domain-containing protein 42	NA
1-CCYCGTCG	STREME-1	2.1e-8	pm1_02:581565|581770	6.33	tp	0	down_stream	SF	SRSF7	TM040042.00	peptidyl prolyl cis-trans isomerase Cyclophilin, putative	NA
1-CCYCGTCG	STREME-1	2.1e-8	pm1_04:1558196|1558420(+)	6.33	tp	0	down_stream	SF	SRSF7	TM020270.00	Zinc finger CCCH domain-containing protein 42	NA
1-CCYCGTCG	STREME-1	2.1e-8	pm1_04:1558196|1558420(+)	6.33	tp	0	down_stream	SF	SRSF7	TM040042.00	peptidyl prolyl cis-trans isomerase Cyclophilin, putative	NA
1-CCYCGTCG	STREME-1	2.1e-8	pm1_08:873479|873712(+)	6.33	tp	0	down_stream	SF	SRSF7	TM020270.00	Zinc finger CCCH domain-containing protein 42	NA
1-CCYCGTCG	STREME-1	2.1e-8	pm1_08:873479|873712(+)	6.33	tp	0	down_stream	SF	SRSF7	TM040042.00	peptidyl prolyl cis-trans isomerase Cyclophilin, putative	NA
1-CCYCGTCG	STREME-1	2.1e-8	pm1_08:620583|620764	6.33	tp	0	down_stream	SF	SRSF7	TM020270.00	Zinc finger CCCH domain-containing protein 42	NA
1-CCYCGTCG	STREME-1	2.1e-8	pm1_08:620583|620764	6.33	tp	0	down_stream	SF	SRSF7	TM040042.00	peptidyl prolyl cis-trans isomerase Cyclophilin, putative	NA
1-CCYCGTCG	STREME-1	2.1e-8	pm1_04:2518079|2518630	6.33	tp	0	down_stream	SF	SRSF7	TM020270.00	Zinc finger CCCH domain-containing protein 42	NA
1-CCYCGTCG	STREME-1	2.1e-8	pm1_04:2518079|2518630	6.33	tp	0	down_stream	SF	SRSF7	TM040042.00	peptidyl prolyl cis-trans isomerase Cyclophilin, putative	NA
1-CCYCGTCG	STREME-1	2.1e-8	pm1_02:3970863|3971215	6.33	tp	0	down_stream	SF	SRSF7	TM020270.00	Zinc finger CCCH domain-containing protein 42	NA
1-CCYCGTCG	STREME-1	2.1e-8	pm1_02:3970863|3971215	6.33	tp	0	down_stream	SF	SRSF7	TM040042.00	peptidyl prolyl cis-trans isomerase Cyclophilin, putative	NA
1-CCYCGTCG	STREME-1	2.1e-8	pm1_02:659013|659802(+)	6.32	tp	0	down_stream	SF	SRSF7	TM020270.00	Zinc finger CCCH domain-containing protein 42	NA
1-CCYCGTCG	STREME-1	2.1e-8	pm1_02:659013|659802(+)	6.32	tp	0	down_stream	SF	SRSF7	TM040042.00	peptidyl prolyl cis-trans isomerase Cyclophilin, putative	NA
1-CCYCGTCG	STREME-1	2.1e-8	pm1_01:2431764|2432419(+)	6.31	tp	0	down_stream	SF	SRSF7	TM020270.00	Zinc finger CCCH domain-containing protein 42	NA
1-CCYCGTCG	STREME-1	2.1e-8	pm1_01:2431764|2432419(+)	6.31	tp	0	down_stream	SF	SRSF7	TM040042.00	peptidyl prolyl cis-trans isomerase Cyclophilin, putative	NA
1-CCYCGTCG	STREME-1	2.1e-8	pm1_06:703545|703648	6.31	tp	0	down_stream	SF	SRSF7	TM020270.00	Zinc finger CCCH domain-containing protein 42	NA
1-CCYCGTCG	STREME-1	2.1e-8	pm1_06:703545|703648	6.31	tp	0	down_stream	SF	SRSF7	TM040042.00	peptidyl prolyl cis-trans isomerase Cyclophilin, putative	NA
1-CCYCGTCG	STREME-1	2.1e-8	pm1_02:490682|491112(+)	6.31	tp	0	down_stream	SF	SRSF7	TM020270.00	Zinc finger CCCH domain-containing protein 42	NA
1-CCYCGTCG	STREME-1	2.1e-8	pm1_02:490682|491112(+)	6.31	tp	0	down_stream	SF	SRSF7	TM040042.00	peptidyl prolyl cis-trans isomerase Cyclophilin, putative	NA
1-CCYCGTCG	STREME-1	2.1e-8	pm1_01:4675364|4675686	6.31	tp	0	down_stream	SF	SRSF7	TM020270.00	Zinc finger CCCH domain-containing protein 42	NA
1-CCYCGTCG	STREME-1	2.1e-8	pm1_01:4675364|4675686	6.31	tp	0	down_stream	SF	SRSF7	TM040042.00	peptidyl prolyl cis-trans isomerase Cyclophilin, putative	NA
1-CCYCGTCG	STREME-1	2.1e-8	pm1_02:490928|491112(+)	6.31	tp	1	down_stream	SF	SRSF7	TM020270.00	Zinc finger CCCH domain-containing protein 42	NA
1-CCYCGTCG	STREME-1	2.1e-8	pm1_02:490928|491112(+)	6.31	tp	1	down_stream	SF	SRSF7	TM040042.00	peptidyl prolyl cis-trans isomerase Cyclophilin, putative	NA
1-CCYCGTCG	STREME-1	2.1e-8	pm1_04:2620425|2620703	6.3	tp	0	down_stream	SF	SRSF7	TM020270.00	Zinc finger CCCH domain-containing protein 42	NA
1-CCYCGTCG	STREME-1	2.1e-8	pm1_04:2620425|2620703	6.3	tp	0	down_stream	SF	SRSF7	TM040042.00	peptidyl prolyl cis-trans isomerase Cyclophilin, putative	NA
1-CCYCGTCG	STREME-1	2.1e-8	pm1_02:2619590|2620236(+)	6.3	tp	0	down_stream	SF	SRSF7	TM020270.00	Zinc finger CCCH domain-containing protein 42	NA
1-CCYCGTCG	STREME-1	2.1e-8	pm1_02:2619590|2620236(+)	6.3	tp	0	down_stream	SF	SRSF7	TM040042.00	peptidyl prolyl cis-trans isomerase Cyclophilin, putative	NA
1-CCYCGTCG	STREME-1	2.1e-8	pm1_04:745785|745954	6.3	tp	0	down_stream	SF	SRSF7	TM020270.00	Zinc finger CCCH domain-containing protein 42	NA
1-CCYCGTCG	STREME-1	2.1e-8	pm1_04:745785|745954	6.3	tp	0	down_stream	SF	SRSF7	TM040042.00	peptidyl prolyl cis-trans isomerase Cyclophilin, putative	NA
1-CCYCGTCG	STREME-1	2.1e-8	pm1_02:2620141|2620236(+)	6.3	tp	1	down_stream	SF	SRSF7	TM020270.00	Zinc finger CCCH domain-containing protein 42	NA
1-CCYCGTCG	STREME-1	2.1e-8	pm1_02:2620141|2620236(+)	6.3	tp	1	down_stream	SF	SRSF7	TM040042.00	peptidyl prolyl cis-trans isomerase Cyclophilin, putative	NA
1-CCYCGTCG	STREME-1	2.1e-8	pm1_05:2599433|2599807(+)	6.27	tp	0	down_stream	SF	SRSF7	TM020270.00	Zinc finger CCCH domain-containing protein 42	NA
1-CCYCGTCG	STREME-1	2.1e-8	pm1_05:2599433|2599807(+)	6.27	tp	0	down_stream	SF	SRSF7	TM040042.00	peptidyl prolyl cis-trans isomerase Cyclophilin, putative	NA
1-CCYCGTCG	STREME-1	2.1e-8	pm1_08:289660|289935	6.27	tp	0	down_stream	SF	SRSF7	TM020270.00	Zinc finger CCCH domain-containing protein 42	NA
1-CCYCGTCG	STREME-1	2.1e-8	pm1_08:289660|289935	6.27	tp	0	down_stream	SF	SRSF7	TM040042.00	peptidyl prolyl cis-trans isomerase Cyclophilin, putative	NA
1-CCYCGTCG	STREME-1	2.1e-8	pm1_05:2599349|2599807(+)	6.27	tp	0	down_stream	SF	SRSF7	TM020270.00	Zinc finger CCCH domain-containing protein 42	NA
1-CCYCGTCG	STREME-1	2.1e-8	pm1_05:2599349|2599807(+)	6.27	tp	0	down_stream	SF	SRSF7	TM040042.00	peptidyl prolyl cis-trans isomerase Cyclophilin, putative	NA
1-CCYCGTCG	STREME-1	2.1e-8	pm1_05:770290|770664	6.27	tp	1	down_stream	SF	SRSF7	TM020270.00	Zinc finger CCCH domain-containing protein 42	NA
1-CCYCGTCG	STREME-1	2.1e-8	pm1_05:770290|770664	6.27	tp	1	down_stream	SF	SRSF7	TM040042.00	peptidyl prolyl cis-trans isomerase Cyclophilin, putative	NA
1-CCYCGTCG	STREME-1	2.1e-8	pm1_02:3826079|3827025(+)	6.27	tp	0	down_stream	SF	SRSF7	TM020270.00	Zinc finger CCCH domain-containing protein 42	NA
1-CCYCGTCG	STREME-1	2.1e-8	pm1_02:3826079|3827025(+)	6.27	tp	0	down_stream	SF	SRSF7	TM040042.00	peptidyl prolyl cis-trans isomerase Cyclophilin, putative	NA
1-CCYCGTCG	STREME-1	2.1e-8	pm1_03:635994|636914	6.27	tp	0	down_stream	SF	SRSF7	TM020270.00	Zinc finger CCCH domain-containing protein 42	NA
1-CCYCGTCG	STREME-1	2.1e-8	pm1_03:635994|636914	6.27	tp	0	down_stream	SF	SRSF7	TM040042.00	peptidyl prolyl cis-trans isomerase Cyclophilin, putative	NA
1-CCYCGTCG	STREME-1	2.1e-8	pm1_03:450268|451396	6.25	tp	0	down_stream	SF	SRSF7	TM020270.00	Zinc finger CCCH domain-containing protein 42	NA
1-CCYCGTCG	STREME-1	2.1e-8	pm1_03:450268|451396	6.25	tp	0	down_stream	SF	SRSF7	TM040042.00	peptidyl prolyl cis-trans isomerase Cyclophilin, putative	NA
1-CCYCGTCG	STREME-1	2.1e-8	pm1_05:2149232|2149357(+)	6.24	tp	1	down_stream	SF	SRSF7	TM020270.00	Zinc finger CCCH domain-containing protein 42	NA
1-CCYCGTCG	STREME-1	2.1e-8	pm1_05:2149232|2149357(+)	6.24	tp	1	down_stream	SF	SRSF7	TM040042.00	peptidyl prolyl cis-trans isomerase Cyclophilin, putative	NA
1-CCYCGTCG	STREME-1	2.1e-8	pm1_02:1683825|1686716(+)	6.23	tp	0	down_stream	SF	SRSF7	TM020270.00	Zinc finger CCCH domain-containing protein 42	NA
1-CCYCGTCG	STREME-1	2.1e-8	pm1_02:1683825|1686716(+)	6.23	tp	0	down_stream	SF	SRSF7	TM040042.00	peptidyl prolyl cis-trans isomerase Cyclophilin, putative	NA
1-CCYCGTCG	STREME-1	2.1e-8	pm1_10:107501|107926	6.23	tp	0	down_stream	SF	SRSF7	TM020270.00	Zinc finger CCCH domain-containing protein 42	NA
1-CCYCGTCG	STREME-1	2.1e-8	pm1_10:107501|107926	6.23	tp	0	down_stream	SF	SRSF7	TM040042.00	peptidyl prolyl cis-trans isomerase Cyclophilin, putative	NA
1-CCYCGTCG	STREME-1	2.1e-8	pm1_01:1515395|1516084	6.23	tp	0	down_stream	SF	SRSF7	TM020270.00	Zinc finger CCCH domain-containing protein 42	NA
1-CCYCGTCG	STREME-1	2.1e-8	pm1_01:1515395|1516084	6.23	tp	0	down_stream	SF	SRSF7	TM040042.00	peptidyl prolyl cis-trans isomerase Cyclophilin, putative	NA
1-CCYCGTCG	STREME-1	2.1e-8	pm1_10:107497|107926	6.23	tp	1	down_stream	SF	SRSF7	TM020270.00	Zinc finger CCCH domain-containing protein 42	NA
1-CCYCGTCG	STREME-1	2.1e-8	pm1_10:107497|107926	6.23	tp	1	down_stream	SF	SRSF7	TM040042.00	peptidyl prolyl cis-trans isomerase Cyclophilin, putative	NA
1-CCYCGTCG	STREME-1	2.1e-8	pm1_05:739078|739238(+)	6.22	tp	0	down_stream	SF	SRSF7	TM020270.00	Zinc finger CCCH domain-containing protein 42	NA
1-CCYCGTCG	STREME-1	2.1e-8	pm1_05:739078|739238(+)	6.22	tp	0	down_stream	SF	SRSF7	TM040042.00	peptidyl prolyl cis-trans isomerase Cyclophilin, putative	NA
1-CCYCGTCG	STREME-1	2.1e-8	pm1_02:2478497|2478871	6.22	tp	0	down_stream	SF	SRSF7	TM020270.00	Zinc finger CCCH domain-containing protein 42	NA
1-CCYCGTCG	STREME-1	2.1e-8	pm1_02:2478497|2478871	6.22	tp	0	down_stream	SF	SRSF7	TM040042.00	peptidyl prolyl cis-trans isomerase Cyclophilin, putative	NA
1-CCYCGTCG	STREME-1	2.1e-8	pm1_02:2726078|2726589(+)	6.22	tp	0	down_stream	SF	SRSF7	TM020270.00	Zinc finger CCCH domain-containing protein 42	NA
1-CCYCGTCG	STREME-1	2.1e-8	pm1_02:2726078|2726589(+)	6.22	tp	0	down_stream	SF	SRSF7	TM040042.00	peptidyl prolyl cis-trans isomerase Cyclophilin, putative	NA
1-CCYCGTCG	STREME-1	2.1e-8	pm1_01:3749836|3750122(+)	6.22	tp	0	down_stream	SF	SRSF7	TM020270.00	Zinc finger CCCH domain-containing protein 42	NA
1-CCYCGTCG	STREME-1	2.1e-8	pm1_01:3749836|3750122(+)	6.22	tp	0	down_stream	SF	SRSF7	TM040042.00	peptidyl prolyl cis-trans isomerase Cyclophilin, putative	NA
1-CCYCGTCG	STREME-1	2.1e-8	pm1_02:2726276|2726589(+)	6.22	tp	0	down_stream	SF	SRSF7	TM020270.00	Zinc finger CCCH domain-containing protein 42	NA
1-CCYCGTCG	STREME-1	2.1e-8	pm1_02:2726276|2726589(+)	6.22	tp	0	down_stream	SF	SRSF7	TM040042.00	peptidyl prolyl cis-trans isomerase Cyclophilin, putative	NA
1-CCYCGTCG	STREME-1	2.1e-8	pm1_09:339558|341631(+)	6.22	tp	0	down_stream	SF	SRSF7	TM020270.00	Zinc finger CCCH domain-containing protein 42	NA
1-CCYCGTCG	STREME-1	2.1e-8	pm1_09:339558|341631(+)	6.22	tp	0	down_stream	SF	SRSF7	TM040042.00	peptidyl prolyl cis-trans isomerase Cyclophilin, putative	NA
1-CCYCGTCG	STREME-1	2.1e-8	pm1_05:738785|739238(+)	6.22	tp	0	down_stream	SF	SRSF7	TM020270.00	Zinc finger CCCH domain-containing protein 42	NA
1-CCYCGTCG	STREME-1	2.1e-8	pm1_05:738785|739238(+)	6.22	tp	0	down_stream	SF	SRSF7	TM040042.00	peptidyl prolyl cis-trans isomerase Cyclophilin, putative	NA
1-CCYCGTCG	STREME-1	2.1e-8	pm1_02:2726431|2726589(+)	6.22	tp	0	down_stream	SF	SRSF7	TM020270.00	Zinc finger CCCH domain-containing protein 42	NA
1-CCYCGTCG	STREME-1	2.1e-8	pm1_02:2726431|2726589(+)	6.22	tp	0	down_stream	SF	SRSF7	TM040042.00	peptidyl prolyl cis-trans isomerase Cyclophilin, putative	NA
1-CCYCGTCG	STREME-1	2.1e-8	pm1_09:339430|341631(+)	6.22	tp	0	down_stream	SF	SRSF7	TM020270.00	Zinc finger CCCH domain-containing protein 42	NA
1-CCYCGTCG	STREME-1	2.1e-8	pm1_09:339430|341631(+)	6.22	tp	0	down_stream	SF	SRSF7	TM040042.00	peptidyl prolyl cis-trans isomerase Cyclophilin, putative	NA
1-CCYCGTCG	STREME-1	2.1e-8	pm1_01:6137118|6137625(+)	6.22	tp	0	down_stream	SF	SRSF7	TM020270.00	Zinc finger CCCH domain-containing protein 42	NA
1-CCYCGTCG	STREME-1	2.1e-8	pm1_01:6137118|6137625(+)	6.22	tp	0	down_stream	SF	SRSF7	TM040042.00	peptidyl prolyl cis-trans isomerase Cyclophilin, putative	NA
1-CCYCGTCG	STREME-1	2.1e-8	pm1_04:1383676|1383797	6.22	tp	0	down_stream	SF	SRSF7	TM020270.00	Zinc finger CCCH domain-containing protein 42	NA
1-CCYCGTCG	STREME-1	2.1e-8	pm1_04:1383676|1383797	6.22	tp	0	down_stream	SF	SRSF7	TM040042.00	peptidyl prolyl cis-trans isomerase Cyclophilin, putative	NA
1-CCYCGTCG	STREME-1	2.1e-8	pm1_10:425833|426539	6.2	tp	0	down_stream	SF	SRSF7	TM020270.00	Zinc finger CCCH domain-containing protein 42	NA
1-CCYCGTCG	STREME-1	2.1e-8	pm1_10:425833|426539	6.2	tp	0	down_stream	SF	SRSF7	TM040042.00	peptidyl prolyl cis-trans isomerase Cyclophilin, putative	NA
1-CCYCGTCG	STREME-1	2.1e-8	pm1_10:425833|426044	6.2	tp	0	down_stream	SF	SRSF7	TM020270.00	Zinc finger CCCH domain-containing protein 42	NA
1-CCYCGTCG	STREME-1	2.1e-8	pm1_10:425833|426044	6.2	tp	0	down_stream	SF	SRSF7	TM040042.00	peptidyl prolyl cis-trans isomerase Cyclophilin, putative	NA
8-AAAAAWCACCGCKA	STREME-8	0.024	pm1_02:1386446|1387168	26.75	tp	0	down_stream	hnRNP	HNRNPC(HNRNPCL1,RALY)	NA	NA	NA
8-AAAAAWCACCGCKA	STREME-8	0.024	pm1_02:1386446|1387168	26.75	tp	0	down_stream	hnRNP	HNRNPC	NA	NA	NA
8-AAAAAWCACCGCKA	STREME-8	0.024	pm1_02:1386449|1387156	26.75	tp	0	down_stream	hnRNP	HNRNPC(HNRNPCL1,RALY)	NA	NA	NA
8-AAAAAWCACCGCKA	STREME-8	0.024	pm1_02:1386449|1387156	26.75	tp	0	down_stream	hnRNP	HNRNPC	NA	NA	NA
8-AAAAAWCACCGCKA	STREME-8	0.024	pm1_02:1386446|1387156	26.75	tp	0	down_stream	hnRNP	HNRNPC(HNRNPCL1,RALY)	NA	NA	NA
8-AAAAAWCACCGCKA	STREME-8	0.024	pm1_02:1386446|1387156	26.75	tp	0	down_stream	hnRNP	HNRNPC	NA	NA	NA
8-AAAAAWCACCGCKA	STREME-8	0.024	pm1_02:1386446|1386996	26.75	tp	0	down_stream	hnRNP	HNRNPC(HNRNPCL1,RALY)	NA	NA	NA
8-AAAAAWCACCGCKA	STREME-8	0.024	pm1_02:1386446|1386996	26.75	tp	0	down_stream	hnRNP	HNRNPC	NA	NA	NA
8-AAAAAWCACCGCKA	STREME-8	0.024	pm1_02:1386449|1386996	26.75	tp	0	down_stream	hnRNP	HNRNPC(HNRNPCL1,RALY)	NA	NA	NA
8-AAAAAWCACCGCKA	STREME-8	0.024	pm1_02:1386449|1386996	26.75	tp	0	down_stream	hnRNP	HNRNPC	NA	NA	NA
8-AAAAAWCACCGCKA	STREME-8	0.024	pm1_12:49512|49852(+)	25.01	tp	0	down_stream	hnRNP	HNRNPC(HNRNPCL1,RALY)	NA	NA	NA
8-AAAAAWCACCGCKA	STREME-8	0.024	pm1_12:49512|49852(+)	25.01	tp	0	down_stream	hnRNP	HNRNPC	NA	NA	NA
8-AAAAAWCACCGCKA	STREME-8	0.024	pm1_07:1937140|1937813(+)	25.01	tp	0	down_stream	hnRNP	HNRNPC(HNRNPCL1,RALY)	NA	NA	NA
8-AAAAAWCACCGCKA	STREME-8	0.024	pm1_07:1937140|1937813(+)	25.01	tp	0	down_stream	hnRNP	HNRNPC	NA	NA	NA
8-AAAAAWCACCGCKA	STREME-8	0.024	pm1_12:49179|49852(+)	25.01	tp	0	down_stream	hnRNP	HNRNPC(HNRNPCL1,RALY)	NA	NA	NA
8-AAAAAWCACCGCKA	STREME-8	0.024	pm1_12:49179|49852(+)	25.01	tp	0	down_stream	hnRNP	HNRNPC	NA	NA	NA
8-AAAAAWCACCGCKA	STREME-8	0.024	pm1_07:1937473|1937813(+)	25.01	tp	1	down_stream	hnRNP	HNRNPC(HNRNPCL1,RALY)	NA	NA	NA
8-AAAAAWCACCGCKA	STREME-8	0.024	pm1_07:1937473|1937813(+)	25.01	tp	1	down_stream	hnRNP	HNRNPC	NA	NA	NA
8-AAAAAWCACCGCKA	STREME-8	0.024	pm1_05:1306908|1308702	20.83	tp	0	down_stream	hnRNP	HNRNPC(HNRNPCL1,RALY)	NA	NA	NA
8-AAAAAWCACCGCKA	STREME-8	0.024	pm1_05:1306908|1308702	20.83	tp	0	down_stream	hnRNP	HNRNPC	NA	NA	NA
13-GAAAAAAAAAAAATA	STREME-13	0.024	pm1_07:211671|212136	26	tp	0	down_stream	hnRNP	HNRNPC(HNRNPCL1,RALY)	NA	NA	NA
13-GAAAAAAAAAAAATA	STREME-13	0.024	pm1_07:211671|212136	26	tp	0	down_stream	hnRNP	HNRNPC	NA	NA	NA
13-GAAAAAAAAAAAATA	STREME-13	0.024	pm1_07:211667|212431	26	tp	0	down_stream	hnRNP	HNRNPC(HNRNPCL1,RALY)	NA	NA	NA
13-GAAAAAAAAAAAATA	STREME-13	0.024	pm1_07:211667|212431	26	tp	0	down_stream	hnRNP	HNRNPC	NA	NA	NA
13-GAAAAAAAAAAAATA	STREME-13	0.024	pm1_07:211671|211902	26	tp	0	down_stream	hnRNP	HNRNPC(HNRNPCL1,RALY)	NA	NA	NA
13-GAAAAAAAAAAAATA	STREME-13	0.024	pm1_07:211671|211902	26	tp	0	down_stream	hnRNP	HNRNPC	NA	NA	NA
13-GAAAAAAAAAAAATA	STREME-13	0.024	pm1_07:211671|212322	26	tp	0	down_stream	hnRNP	HNRNPC(HNRNPCL1,RALY)	NA	NA	NA
13-GAAAAAAAAAAAATA	STREME-13	0.024	pm1_07:211671|212322	26	tp	0	down_stream	hnRNP	HNRNPC	NA	NA	NA
13-GAAAAAAAAAAAATA	STREME-13	0.024	pm1_07:211671|212705	26	tp	0	down_stream	hnRNP	HNRNPC(HNRNPCL1,RALY)	NA	NA	NA
13-GAAAAAAAAAAAATA	STREME-13	0.024	pm1_07:211671|212705	26	tp	0	down_stream	hnRNP	HNRNPC	NA	NA	NA
13-GAAAAAAAAAAAATA	STREME-13	0.024	pm1_07:211671|211794	26	tp	0	down_stream	hnRNP	HNRNPC(HNRNPCL1,RALY)	NA	NA	NA
13-GAAAAAAAAAAAATA	STREME-13	0.024	pm1_07:211671|211794	26	tp	0	down_stream	hnRNP	HNRNPC	NA	NA	NA
13-GAAAAAAAAAAAATA	STREME-13	0.024	pm1_07:211671|213052	26	tp	0	down_stream	hnRNP	HNRNPC(HNRNPCL1,RALY)	NA	NA	NA
13-GAAAAAAAAAAAATA	STREME-13	0.024	pm1_07:211671|213052	26	tp	0	down_stream	hnRNP	HNRNPC	NA	NA	NA
13-GAAAAAAAAAAAATA	STREME-13	0.024	pm1_07:211671|212431	26	tp	1	down_stream	hnRNP	HNRNPC(HNRNPCL1,RALY)	NA	NA	NA
13-GAAAAAAAAAAAATA	STREME-13	0.024	pm1_07:211671|212431	26	tp	1	down_stream	hnRNP	HNRNPC	NA	NA	NA
15-ACTAACCT	STREME-15	0.035	pm1_09:371951|372318(+)	15.6	tp	0	down_stream	SF	SF1_CONSTRUCT	NA	NA	NA
15-ACTAACCT	STREME-15	0.035	pm1_12:48546|48903(+)	15.6	tp	0	down_stream	SF	SF1_CONSTRUCT	NA	NA	NA
15-ACTAACCT	STREME-15	0.035	pm1_12:48745|48903(+)	15.6	tp	0	down_stream	SF	SF1_CONSTRUCT	NA	NA	NA
15-ACTAACCT	STREME-15	0.035	pm1_01:2332562|2332777	15.6	tp	0	down_stream	SF	SF1_CONSTRUCT	NA	NA	NA
15-ACTAACCT	STREME-15	0.035	pm1_07:1936507|1936864(+)	15.6	tp	0	down_stream	SF	SF1_CONSTRUCT	NA	NA	NA
15-ACTAACCT	STREME-15	0.035	pm1_10:378616|379049(+)	15.6	tp	0	down_stream	SF	SF1_CONSTRUCT	NA	NA	NA
15-ACTAACCT	STREME-15	0.035	pm1_01:2207988|2208233	15.6	tp	0	down_stream	SF	SF1_CONSTRUCT	NA	NA	NA
15-ACTAACCT	STREME-15	0.035	pm1_10:377406|379049(+)	15.6	tp	0	down_stream	SF	SF1_CONSTRUCT	NA	NA	NA
15-ACTAACCT	STREME-15	0.035	pm1_01:2736274|2736637	15.6	tp	0	down_stream	SF	SF1_CONSTRUCT	NA	NA	NA
15-ACTAACCT	STREME-15	0.035	pm1_07:1453073|1453603(+)	15.6	tp	0	down_stream	SF	SF1_CONSTRUCT	NA	NA	NA
15-ACTAACCT	STREME-15	0.035	pm1_05:967070|967385(+)	15.6	tp	0	down_stream	SF	SF1_CONSTRUCT	NA	NA	NA
15-ACTAACCT	STREME-15	0.035	pm1_07:1109437|1109767(+)	15.6	tp	0	down_stream	SF	SF1_CONSTRUCT	NA	NA	NA
15-ACTAACCT	STREME-15	0.035	pm1_07:1936706|1936864(+)	15.6	tp	0	down_stream	SF	SF1_CONSTRUCT	NA	NA	NA
15-ACTAACCT	STREME-15	0.035	pm1_06:1169594|1169858	15.6	tp	0	down_stream	SF	SF1_CONSTRUCT	NA	NA	NA
15-ACTAACCT	STREME-15	0.035	pm1_01:2207988|2208200	15.6	tp	0	down_stream	SF	SF1_CONSTRUCT	NA	NA	NA
15-ACTAACCT	STREME-15	0.035	pm1_06:1631935|1632414(+)	15.6	tp	0	down_stream	SF	SF1_CONSTRUCT	NA	NA	NA
15-ACTAACCT	STREME-15	0.035	pm1_04:1530693|1530957	15.6	tp	0	down_stream	SF	SF1_CONSTRUCT	NA	NA	NA
15-ACTAACCT	STREME-15	0.035	pm1_11:267150|267583	15.6	tp	0	down_stream	SF	SF1_CONSTRUCT	NA	NA	NA
15-ACTAACCT	STREME-15	0.035	pm1_01:1524700|1524826	15.6	tp	0	down_stream	SF	SF1_CONSTRUCT	NA	NA	NA
15-ACTAACCT	STREME-15	0.035	pm1_10:377412|379049(+)	15.6	tp	0	down_stream	SF	SF1_CONSTRUCT	NA	NA	NA
15-ACTAACCT	STREME-15	0.035	pm1_01:2332562|2333579	15.6	tp	0	down_stream	SF	SF1_CONSTRUCT	NA	NA	NA
15-ACTAACCT	STREME-15	0.035	pm1_10:377053|379049(+)	15.6	tp	0	down_stream	SF	SF1_CONSTRUCT	NA	NA	NA
15-ACTAACCT	STREME-15	0.035	pm1_01:2969798|2970431(+)	15.6	tp	0	down_stream	SF	SF1_CONSTRUCT	NA	NA	NA
15-ACTAACCT	STREME-15	0.035	pm1_05:2966842|2967557	15.6	tp	0	down_stream	SF	SF1_CONSTRUCT	NA	NA	NA
15-ACTAACCT	STREME-15	0.035	pm1_01:2332562|2332756	15.6	tp	0	down_stream	SF	SF1_CONSTRUCT	NA	NA	NA
15-ACTAACCT	STREME-15	0.035	pm1_08:1201658|1202023(+)	15.6	tp	1	down_stream	SF	SF1_CONSTRUCT	NA	NA	NA
15-ACTAACCT	STREME-15	0.035	pm1_01:2332562|2332800	15.6	tp	1	down_stream	SF	SF1_CONSTRUCT	NA	NA	NA
15-ACTAACCT	STREME-15	0.035	pm1_12:48417|48903(+)	15.6	tp	1	down_stream	SF	SF1_CONSTRUCT	NA	NA	NA
15-ACTAACCT	STREME-15	0.035	pm1_07:1936378|1936864(+)	15.6	tp	1	down_stream	SF	SF1_CONSTRUCT	NA	NA	NA
16-GAGGGACRG	STREME-16	0.035	pm1_02:1985694|1986030(+)	17.03	tp	0	down_stream	hnRNP,SF	HNRNPA1	TM011233.00	ribosome biogenesis	Nop4, putative
16-GAGGGACRG	STREME-16	0.035	pm1_02:1985694|1986030(+)	17.03	tp	0	down_stream	hnRNP,SF	HNRNPA1	TM011330.00	heterogeneous nuclear ribonucleoprotein HRP1	NA
16-GAGGGACRG	STREME-16	0.035	pm1_02:1985694|1986030(+)	17.03	tp	0	down_stream	hnRNP,SF	HNRNPA1	TM020270.00	Zinc finger CCCH domain-containing protein 42	NA
16-GAGGGACRG	STREME-16	0.035	pm1_02:1985694|1986030(+)	17.03	tp	0	down_stream	hnRNP,SF	HNRNPA1	TM030129.00	Polyadenylate-binding protein, cytoplasmic and nuclear	NA
16-GAGGGACRG	STREME-16	0.035	pm1_02:1985694|1986030(+)	17.03	tp	0	down_stream	hnRNP,SF	HNRNPA1	TM030359.00	transformer-SR ribonucleoprotein, putative	NA
16-GAGGGACRG	STREME-16	0.035	pm1_02:1985694|1986030(+)	17.03	tp	0	down_stream	hnRNP,SF	HNRNPA1	TM040414.00	RNP domain protein	NA
16-GAGGGACRG	STREME-16	0.035	pm1_02:1985694|1986030(+)	17.03	tp	0	down_stream	hnRNP,SF	HNRNPA1	TM040808.00	Eukaryotic translation initiation factor 3 subunit G	NA
16-GAGGGACRG	STREME-16	0.035	pm1_02:1985694|1986030(+)	17.03	tp	0	down_stream	hnRNP,SF	HNRNPA1	TM070473.00	glycine-rich RNA-binding protein, putative	NA
16-GAGGGACRG	STREME-16	0.035	pm1_02:1985694|1986030(+)	17.03	tp	0	down_stream	hnRNP,SF	HNRNPA1	TM070559.00	nucleolin protein Nsr1, putative	NA
16-GAGGGACRG	STREME-16	0.035	pm1_02:1985694|1986030(+)	17.03	tp	0	down_stream	hnRNP,SF	HNRNPA1	TM090167.00	pre-RNA splicing factor Slt11, putative	NA
16-GAGGGACRG	STREME-16	0.035	pm1_02:1985694|1986030(+)	17.03	tp	0	down_stream	hnRNP,SF	SRSF7	TM020270.00	Zinc finger CCCH domain-containing protein 42	NA
16-GAGGGACRG	STREME-16	0.035	pm1_02:1985694|1986030(+)	17.03	tp	0	down_stream	hnRNP,SF	SRSF7	TM040042.00	peptidyl prolyl cis-trans isomerase Cyclophilin, putative	NA
16-GAGGGACRG	STREME-16	0.035	pm1_02:1985694|1986030(+)	17.03	tp	0	down_stream	hnRNP,SF	HNRNPA1	TM011233.00	ribosome biogenesis	Nop4, putative
16-GAGGGACRG	STREME-16	0.035	pm1_02:1985694|1986030(+)	17.03	tp	0	down_stream	hnRNP,SF	HNRNPA1	TM011330.00	heterogeneous nuclear ribonucleoprotein HRP1	NA
16-GAGGGACRG	STREME-16	0.035	pm1_02:1985694|1986030(+)	17.03	tp	0	down_stream	hnRNP,SF	HNRNPA1	TM020270.00	Zinc finger CCCH domain-containing protein 42	NA
16-GAGGGACRG	STREME-16	0.035	pm1_02:1985694|1986030(+)	17.03	tp	0	down_stream	hnRNP,SF	HNRNPA1	TM030129.00	Polyadenylate-binding protein, cytoplasmic and nuclear	NA
16-GAGGGACRG	STREME-16	0.035	pm1_02:1985694|1986030(+)	17.03	tp	0	down_stream	hnRNP,SF	HNRNPA1	TM030359.00	transformer-SR ribonucleoprotein, putative	NA
16-GAGGGACRG	STREME-16	0.035	pm1_02:1985694|1986030(+)	17.03	tp	0	down_stream	hnRNP,SF	HNRNPA1	TM040414.00	RNP domain protein	NA
16-GAGGGACRG	STREME-16	0.035	pm1_02:1985694|1986030(+)	17.03	tp	0	down_stream	hnRNP,SF	HNRNPA1	TM040808.00	Eukaryotic translation initiation factor 3 subunit G	NA
16-GAGGGACRG	STREME-16	0.035	pm1_02:1985694|1986030(+)	17.03	tp	0	down_stream	hnRNP,SF	HNRNPA1	TM070473.00	glycine-rich RNA-binding protein, putative	NA
16-GAGGGACRG	STREME-16	0.035	pm1_02:1985694|1986030(+)	17.03	tp	0	down_stream	hnRNP,SF	HNRNPA1	TM070559.00	nucleolin protein Nsr1, putative	NA
16-GAGGGACRG	STREME-16	0.035	pm1_02:1985694|1986030(+)	17.03	tp	0	down_stream	hnRNP,SF	HNRNPA1	TM090167.00	pre-RNA splicing factor Slt11, putative	NA
16-GAGGGACRG	STREME-16	0.035	pm1_02:1985694|1986030(+)	17.03	tp	0	down_stream	hnRNP,SF	SRSF1	TM020256.00	RNA binding protein	NA
16-GAGGGACRG	STREME-16	0.035	pm1_02:1985694|1986030(+)	17.03	tp	0	down_stream	hnRNP,SF	SRSF1	TM020270.00	Zinc finger CCCH domain-containing protein 42	NA
16-GAGGGACRG	STREME-16	0.035	pm1_02:1985694|1986030(+)	17.03	tp	0	down_stream	hnRNP,SF	SRSF1	TM040042.00	peptidyl prolyl cis-trans isomerase Cyclophilin, putative	NA
16-GAGGGACRG	STREME-16	0.035	pm1_02:1985694|1986030(+)	17.03	tp	0	down_stream	hnRNP,SF	HNRNPA1L2	TM011233.00	ribosome biogenesis	Nop4, putative
16-GAGGGACRG	STREME-16	0.035	pm1_02:1985694|1986030(+)	17.03	tp	0	down_stream	hnRNP,SF	HNRNPA1L2	TM011330.00	heterogeneous nuclear ribonucleoprotein HRP1	NA
16-GAGGGACRG	STREME-16	0.035	pm1_02:1985694|1986030(+)	17.03	tp	0	down_stream	hnRNP,SF	HNRNPA1L2	TM020270.00	Zinc finger CCCH domain-containing protein 42	NA
16-GAGGGACRG	STREME-16	0.035	pm1_02:1985694|1986030(+)	17.03	tp	0	down_stream	hnRNP,SF	HNRNPA1L2	TM030359.00	transformer-SR ribonucleoprotein, putative	NA
16-GAGGGACRG	STREME-16	0.035	pm1_02:1985694|1986030(+)	17.03	tp	0	down_stream	hnRNP,SF	HNRNPA1L2	TM040414.00	RNP domain protein	NA
16-GAGGGACRG	STREME-16	0.035	pm1_02:1985694|1986030(+)	17.03	tp	0	down_stream	hnRNP,SF	HNRNPA1L2	TM040808.00	Eukaryotic translation initiation factor 3 subunit G	NA
16-GAGGGACRG	STREME-16	0.035	pm1_02:1985694|1986030(+)	17.03	tp	0	down_stream	hnRNP,SF	HNRNPA1L2	TM070473.00	glycine-rich RNA-binding protein, putative	NA
16-GAGGGACRG	STREME-16	0.035	pm1_02:1985694|1986030(+)	17.03	tp	0	down_stream	hnRNP,SF	HNRNPA1L2	TM070559.00	nucleolin protein Nsr1, putative	NA
16-GAGGGACRG	STREME-16	0.035	pm1_02:1985694|1986030(+)	17.03	tp	0	down_stream	hnRNP,SF	SRSF7	TM020270.00	Zinc finger CCCH domain-containing protein 42	NA
16-GAGGGACRG	STREME-16	0.035	pm1_02:1985694|1986030(+)	17.03	tp	0	down_stream	hnRNP,SF	SRSF7	TM040042.00	peptidyl prolyl cis-trans isomerase Cyclophilin, putative	NA
16-GAGGGACRG	STREME-16	0.035	pm1_02:1985694|1986030(+)	17.03	tp	0	down_stream	hnRNP,SF	HNRNPA1L2	TM011233.00	ribosome biogenesis	Nop4, putative
16-GAGGGACRG	STREME-16	0.035	pm1_02:1985694|1986030(+)	17.03	tp	0	down_stream	hnRNP,SF	HNRNPA1L2	TM011330.00	heterogeneous nuclear ribonucleoprotein HRP1	NA
16-GAGGGACRG	STREME-16	0.035	pm1_02:1985694|1986030(+)	17.03	tp	0	down_stream	hnRNP,SF	HNRNPA1L2	TM020270.00	Zinc finger CCCH domain-containing protein 42	NA
16-GAGGGACRG	STREME-16	0.035	pm1_02:1985694|1986030(+)	17.03	tp	0	down_stream	hnRNP,SF	HNRNPA1L2	TM030359.00	transformer-SR ribonucleoprotein, putative	NA
16-GAGGGACRG	STREME-16	0.035	pm1_02:1985694|1986030(+)	17.03	tp	0	down_stream	hnRNP,SF	HNRNPA1L2	TM040414.00	RNP domain protein	NA
16-GAGGGACRG	STREME-16	0.035	pm1_02:1985694|1986030(+)	17.03	tp	0	down_stream	hnRNP,SF	HNRNPA1L2	TM040808.00	Eukaryotic translation initiation factor 3 subunit G	NA
16-GAGGGACRG	STREME-16	0.035	pm1_02:1985694|1986030(+)	17.03	tp	0	down_stream	hnRNP,SF	HNRNPA1L2	TM070473.00	glycine-rich RNA-binding protein, putative	NA
16-GAGGGACRG	STREME-16	0.035	pm1_02:1985694|1986030(+)	17.03	tp	0	down_stream	hnRNP,SF	HNRNPA1L2	TM070559.00	nucleolin protein Nsr1, putative	NA
16-GAGGGACRG	STREME-16	0.035	pm1_02:1985694|1986030(+)	17.03	tp	0	down_stream	hnRNP,SF	SRSF1	TM020256.00	RNA binding protein	NA
16-GAGGGACRG	STREME-16	0.035	pm1_02:1985694|1986030(+)	17.03	tp	0	down_stream	hnRNP,SF	SRSF1	TM020270.00	Zinc finger CCCH domain-containing protein 42	NA
16-GAGGGACRG	STREME-16	0.035	pm1_02:1985694|1986030(+)	17.03	tp	0	down_stream	hnRNP,SF	SRSF1	TM040042.00	peptidyl prolyl cis-trans isomerase Cyclophilin, putative	NA
16-GAGGGACRG	STREME-16	0.035	pm1_02:1985694|1986030(+)	17.03	tp	0	down_stream	hnRNP,SF	HNRNPA2B1(HNRNPA1)	NA	NA	NA
16-GAGGGACRG	STREME-16	0.035	pm1_02:1985694|1986030(+)	17.03	tp	0	down_stream	hnRNP,SF	SRSF7	TM020270.00	Zinc finger CCCH domain-containing protein 42	NA
16-GAGGGACRG	STREME-16	0.035	pm1_02:1985694|1986030(+)	17.03	tp	0	down_stream	hnRNP,SF	SRSF7	TM040042.00	peptidyl prolyl cis-trans isomerase Cyclophilin, putative	NA
16-GAGGGACRG	STREME-16	0.035	pm1_02:1985694|1986030(+)	17.03	tp	0	down_stream	hnRNP,SF	HNRNPA2B1(HNRNPA1)	NA	NA	NA
16-GAGGGACRG	STREME-16	0.035	pm1_02:1985694|1986030(+)	17.03	tp	0	down_stream	hnRNP,SF	SRSF1	TM020256.00	RNA binding protein	NA
16-GAGGGACRG	STREME-16	0.035	pm1_02:1985694|1986030(+)	17.03	tp	0	down_stream	hnRNP,SF	SRSF1	TM020270.00	Zinc finger CCCH domain-containing protein 42	NA
16-GAGGGACRG	STREME-16	0.035	pm1_02:1985694|1986030(+)	17.03	tp	0	down_stream	hnRNP,SF	SRSF1	TM040042.00	peptidyl prolyl cis-trans isomerase Cyclophilin, putative	NA
16-GAGGGACRG	STREME-16	0.035	pm1_02:1985694|1986030(+)	17.03	tp	0	down_stream	hnRNP,SF	HNRNPH2	TM060428.00	conserved hypothetical protein	NA
16-GAGGGACRG	STREME-16	0.035	pm1_02:1985694|1986030(+)	17.03	tp	0	down_stream	hnRNP,SF	HNRNPH2	TM060430.00	nuclear and cytoplasmic polyadenylated RNA-binding protein pub1	NA
16-GAGGGACRG	STREME-16	0.035	pm1_02:1985694|1986030(+)	17.03	tp	0	down_stream	hnRNP,SF	SRSF7	TM020270.00	Zinc finger CCCH domain-containing protein 42	NA
16-GAGGGACRG	STREME-16	0.035	pm1_02:1985694|1986030(+)	17.03	tp	0	down_stream	hnRNP,SF	SRSF7	TM040042.00	peptidyl prolyl cis-trans isomerase Cyclophilin, putative	NA
16-GAGGGACRG	STREME-16	0.035	pm1_02:1985694|1986030(+)	17.03	tp	0	down_stream	hnRNP,SF	HNRNPH2	TM060428.00	conserved hypothetical protein	NA
16-GAGGGACRG	STREME-16	0.035	pm1_02:1985694|1986030(+)	17.03	tp	0	down_stream	hnRNP,SF	HNRNPH2	TM060430.00	nuclear and cytoplasmic polyadenylated RNA-binding protein pub1	NA
16-GAGGGACRG	STREME-16	0.035	pm1_02:1985694|1986030(+)	17.03	tp	0	down_stream	hnRNP,SF	SRSF1	TM020256.00	RNA binding protein	NA
16-GAGGGACRG	STREME-16	0.035	pm1_02:1985694|1986030(+)	17.03	tp	0	down_stream	hnRNP,SF	SRSF1	TM020270.00	Zinc finger CCCH domain-containing protein 42	NA
16-GAGGGACRG	STREME-16	0.035	pm1_02:1985694|1986030(+)	17.03	tp	0	down_stream	hnRNP,SF	SRSF1	TM040042.00	peptidyl prolyl cis-trans isomerase Cyclophilin, putative	NA
16-GAGGGACRG	STREME-16	0.035	pm1_01:2332562|2332777	15.96	tp	0	down_stream	hnRNP,SF	HNRNPA1	TM011233.00	ribosome biogenesis	Nop4, putative
16-GAGGGACRG	STREME-16	0.035	pm1_01:2332562|2332777	15.96	tp	0	down_stream	hnRNP,SF	HNRNPA1	TM011330.00	heterogeneous nuclear ribonucleoprotein HRP1	NA
16-GAGGGACRG	STREME-16	0.035	pm1_01:2332562|2332777	15.96	tp	0	down_stream	hnRNP,SF	HNRNPA1	TM020270.00	Zinc finger CCCH domain-containing protein 42	NA
16-GAGGGACRG	STREME-16	0.035	pm1_01:2332562|2332777	15.96	tp	0	down_stream	hnRNP,SF	HNRNPA1	TM030129.00	Polyadenylate-binding protein, cytoplasmic and nuclear	NA
16-GAGGGACRG	STREME-16	0.035	pm1_01:2332562|2332777	15.96	tp	0	down_stream	hnRNP,SF	HNRNPA1	TM030359.00	transformer-SR ribonucleoprotein, putative	NA
16-GAGGGACRG	STREME-16	0.035	pm1_01:2332562|2332777	15.96	tp	0	down_stream	hnRNP,SF	HNRNPA1	TM040414.00	RNP domain protein	NA
16-GAGGGACRG	STREME-16	0.035	pm1_01:2332562|2332777	15.96	tp	0	down_stream	hnRNP,SF	HNRNPA1	TM040808.00	Eukaryotic translation initiation factor 3 subunit G	NA
16-GAGGGACRG	STREME-16	0.035	pm1_01:2332562|2332777	15.96	tp	0	down_stream	hnRNP,SF	HNRNPA1	TM070473.00	glycine-rich RNA-binding protein, putative	NA
16-GAGGGACRG	STREME-16	0.035	pm1_01:2332562|2332777	15.96	tp	0	down_stream	hnRNP,SF	HNRNPA1	TM070559.00	nucleolin protein Nsr1, putative	NA
16-GAGGGACRG	STREME-16	0.035	pm1_01:2332562|2332777	15.96	tp	0	down_stream	hnRNP,SF	HNRNPA1	TM090167.00	pre-RNA splicing factor Slt11, putative	NA
16-GAGGGACRG	STREME-16	0.035	pm1_01:2332562|2332777	15.96	tp	0	down_stream	hnRNP,SF	SRSF7	TM020270.00	Zinc finger CCCH domain-containing protein 42	NA
16-GAGGGACRG	STREME-16	0.035	pm1_01:2332562|2332777	15.96	tp	0	down_stream	hnRNP,SF	SRSF7	TM040042.00	peptidyl prolyl cis-trans isomerase Cyclophilin, putative	NA
16-GAGGGACRG	STREME-16	0.035	pm1_01:2332562|2332777	15.96	tp	0	down_stream	hnRNP,SF	HNRNPA1	TM011233.00	ribosome biogenesis	Nop4, putative
16-GAGGGACRG	STREME-16	0.035	pm1_01:2332562|2332777	15.96	tp	0	down_stream	hnRNP,SF	HNRNPA1	TM011330.00	heterogeneous nuclear ribonucleoprotein HRP1	NA
16-GAGGGACRG	STREME-16	0.035	pm1_01:2332562|2332777	15.96	tp	0	down_stream	hnRNP,SF	HNRNPA1	TM020270.00	Zinc finger CCCH domain-containing protein 42	NA
16-GAGGGACRG	STREME-16	0.035	pm1_01:2332562|2332777	15.96	tp	0	down_stream	hnRNP,SF	HNRNPA1	TM030129.00	Polyadenylate-binding protein, cytoplasmic and nuclear	NA
16-GAGGGACRG	STREME-16	0.035	pm1_01:2332562|2332777	15.96	tp	0	down_stream	hnRNP,SF	HNRNPA1	TM030359.00	transformer-SR ribonucleoprotein, putative	NA
16-GAGGGACRG	STREME-16	0.035	pm1_01:2332562|2332777	15.96	tp	0	down_stream	hnRNP,SF	HNRNPA1	TM040414.00	RNP domain protein	NA
16-GAGGGACRG	STREME-16	0.035	pm1_01:2332562|2332777	15.96	tp	0	down_stream	hnRNP,SF	HNRNPA1	TM040808.00	Eukaryotic translation initiation factor 3 subunit G	NA
16-GAGGGACRG	STREME-16	0.035	pm1_01:2332562|2332777	15.96	tp	0	down_stream	hnRNP,SF	HNRNPA1	TM070473.00	glycine-rich RNA-binding protein, putative	NA
16-GAGGGACRG	STREME-16	0.035	pm1_01:2332562|2332777	15.96	tp	0	down_stream	hnRNP,SF	HNRNPA1	TM070559.00	nucleolin protein Nsr1, putative	NA
16-GAGGGACRG	STREME-16	0.035	pm1_01:2332562|2332777	15.96	tp	0	down_stream	hnRNP,SF	HNRNPA1	TM090167.00	pre-RNA splicing factor Slt11, putative	NA
16-GAGGGACRG	STREME-16	0.035	pm1_01:2332562|2332777	15.96	tp	0	down_stream	hnRNP,SF	SRSF1	TM020256.00	RNA binding protein	NA
16-GAGGGACRG	STREME-16	0.035	pm1_01:2332562|2332777	15.96	tp	0	down_stream	hnRNP,SF	SRSF1	TM020270.00	Zinc finger CCCH domain-containing protein 42	NA
16-GAGGGACRG	STREME-16	0.035	pm1_01:2332562|2332777	15.96	tp	0	down_stream	hnRNP,SF	SRSF1	TM040042.00	peptidyl prolyl cis-trans isomerase Cyclophilin, putative	NA
16-GAGGGACRG	STREME-16	0.035	pm1_01:2332562|2332777	15.96	tp	0	down_stream	hnRNP,SF	HNRNPA1L2	TM011233.00	ribosome biogenesis	Nop4, putative
16-GAGGGACRG	STREME-16	0.035	pm1_01:2332562|2332777	15.96	tp	0	down_stream	hnRNP,SF	HNRNPA1L2	TM011330.00	heterogeneous nuclear ribonucleoprotein HRP1	NA
16-GAGGGACRG	STREME-16	0.035	pm1_01:2332562|2332777	15.96	tp	0	down_stream	hnRNP,SF	HNRNPA1L2	TM020270.00	Zinc finger CCCH domain-containing protein 42	NA
16-GAGGGACRG	STREME-16	0.035	pm1_01:2332562|2332777	15.96	tp	0	down_stream	hnRNP,SF	HNRNPA1L2	TM030359.00	transformer-SR ribonucleoprotein, putative	NA
16-GAGGGACRG	STREME-16	0.035	pm1_01:2332562|2332777	15.96	tp	0	down_stream	hnRNP,SF	HNRNPA1L2	TM040414.00	RNP domain protein	NA
16-GAGGGACRG	STREME-16	0.035	pm1_01:2332562|2332777	15.96	tp	0	down_stream	hnRNP,SF	HNRNPA1L2	TM040808.00	Eukaryotic translation initiation factor 3 subunit G	NA
16-GAGGGACRG	STREME-16	0.035	pm1_01:2332562|2332777	15.96	tp	0	down_stream	hnRNP,SF	HNRNPA1L2	TM070473.00	glycine-rich RNA-binding protein, putative	NA
16-GAGGGACRG	STREME-16	0.035	pm1_01:2332562|2332777	15.96	tp	0	down_stream	hnRNP,SF	HNRNPA1L2	TM070559.00	nucleolin protein Nsr1, putative	NA
16-GAGGGACRG	STREME-16	0.035	pm1_01:2332562|2332777	15.96	tp	0	down_stream	hnRNP,SF	SRSF7	TM020270.00	Zinc finger CCCH domain-containing protein 42	NA
16-GAGGGACRG	STREME-16	0.035	pm1_01:2332562|2332777	15.96	tp	0	down_stream	hnRNP,SF	SRSF7	TM040042.00	peptidyl prolyl cis-trans isomerase Cyclophilin, putative	NA
16-GAGGGACRG	STREME-16	0.035	pm1_01:2332562|2332777	15.96	tp	0	down_stream	hnRNP,SF	HNRNPA1L2	TM011233.00	ribosome biogenesis	Nop4, putative
16-GAGGGACRG	STREME-16	0.035	pm1_01:2332562|2332777	15.96	tp	0	down_stream	hnRNP,SF	HNRNPA1L2	TM011330.00	heterogeneous nuclear ribonucleoprotein HRP1	NA
16-GAGGGACRG	STREME-16	0.035	pm1_01:2332562|2332777	15.96	tp	0	down_stream	hnRNP,SF	HNRNPA1L2	TM020270.00	Zinc finger CCCH domain-containing protein 42	NA
16-GAGGGACRG	STREME-16	0.035	pm1_01:2332562|2332777	15.96	tp	0	down_stream	hnRNP,SF	HNRNPA1L2	TM030359.00	transformer-SR ribonucleoprotein, putative	NA
16-GAGGGACRG	STREME-16	0.035	pm1_01:2332562|2332777	15.96	tp	0	down_stream	hnRNP,SF	HNRNPA1L2	TM040414.00	RNP domain protein	NA
16-GAGGGACRG	STREME-16	0.035	pm1_01:2332562|2332777	15.96	tp	0	down_stream	hnRNP,SF	HNRNPA1L2	TM040808.00	Eukaryotic translation initiation factor 3 subunit G	NA
16-GAGGGACRG	STREME-16	0.035	pm1_01:2332562|2332777	15.96	tp	0	down_stream	hnRNP,SF	HNRNPA1L2	TM070473.00	glycine-rich RNA-binding protein, putative	NA
16-GAGGGACRG	STREME-16	0.035	pm1_01:2332562|2332777	15.96	tp	0	down_stream	hnRNP,SF	HNRNPA1L2	TM070559.00	nucleolin protein Nsr1, putative	NA
16-GAGGGACRG	STREME-16	0.035	pm1_01:2332562|2332777	15.96	tp	0	down_stream	hnRNP,SF	SRSF1	TM020256.00	RNA binding protein	NA
16-GAGGGACRG	STREME-16	0.035	pm1_01:2332562|2332777	15.96	tp	0	down_stream	hnRNP,SF	SRSF1	TM020270.00	Zinc finger CCCH domain-containing protein 42	NA
16-GAGGGACRG	STREME-16	0.035	pm1_01:2332562|2332777	15.96	tp	0	down_stream	hnRNP,SF	SRSF1	TM040042.00	peptidyl prolyl cis-trans isomerase Cyclophilin, putative	NA
16-GAGGGACRG	STREME-16	0.035	pm1_01:2332562|2332777	15.96	tp	0	down_stream	hnRNP,SF	HNRNPA2B1(HNRNPA1)	NA	NA	NA
16-GAGGGACRG	STREME-16	0.035	pm1_01:2332562|2332777	15.96	tp	0	down_stream	hnRNP,SF	SRSF7	TM020270.00	Zinc finger CCCH domain-containing protein 42	NA
16-GAGGGACRG	STREME-16	0.035	pm1_01:2332562|2332777	15.96	tp	0	down_stream	hnRNP,SF	SRSF7	TM040042.00	peptidyl prolyl cis-trans isomerase Cyclophilin, putative	NA
16-GAGGGACRG	STREME-16	0.035	pm1_01:2332562|2332777	15.96	tp	0	down_stream	hnRNP,SF	HNRNPA2B1(HNRNPA1)	NA	NA	NA
16-GAGGGACRG	STREME-16	0.035	pm1_01:2332562|2332777	15.96	tp	0	down_stream	hnRNP,SF	SRSF1	TM020256.00	RNA binding protein	NA
16-GAGGGACRG	STREME-16	0.035	pm1_01:2332562|2332777	15.96	tp	0	down_stream	hnRNP,SF	SRSF1	TM020270.00	Zinc finger CCCH domain-containing protein 42	NA
16-GAGGGACRG	STREME-16	0.035	pm1_01:2332562|2332777	15.96	tp	0	down_stream	hnRNP,SF	SRSF1	TM040042.00	peptidyl prolyl cis-trans isomerase Cyclophilin, putative	NA
16-GAGGGACRG	STREME-16	0.035	pm1_01:2332562|2332777	15.96	tp	0	down_stream	hnRNP,SF	HNRNPH2	TM060428.00	conserved hypothetical protein	NA
16-GAGGGACRG	STREME-16	0.035	pm1_01:2332562|2332777	15.96	tp	0	down_stream	hnRNP,SF	HNRNPH2	TM060430.00	nuclear and cytoplasmic polyadenylated RNA-binding protein pub1	NA
16-GAGGGACRG	STREME-16	0.035	pm1_01:2332562|2332777	15.96	tp	0	down_stream	hnRNP,SF	SRSF7	TM020270.00	Zinc finger CCCH domain-containing protein 42	NA
16-GAGGGACRG	STREME-16	0.035	pm1_01:2332562|2332777	15.96	tp	0	down_stream	hnRNP,SF	SRSF7	TM040042.00	peptidyl prolyl cis-trans isomerase Cyclophilin, putative	NA
16-GAGGGACRG	STREME-16	0.035	pm1_01:2332562|2332777	15.96	tp	0	down_stream	hnRNP,SF	HNRNPH2	TM060428.00	conserved hypothetical protein	NA
16-GAGGGACRG	STREME-16	0.035	pm1_01:2332562|2332777	15.96	tp	0	down_stream	hnRNP,SF	HNRNPH2	TM060430.00	nuclear and cytoplasmic polyadenylated RNA-binding protein pub1	NA
16-GAGGGACRG	STREME-16	0.035	pm1_01:2332562|2332777	15.96	tp	0	down_stream	hnRNP,SF	SRSF1	TM020256.00	RNA binding protein	NA
16-GAGGGACRG	STREME-16	0.035	pm1_01:2332562|2332777	15.96	tp	0	down_stream	hnRNP,SF	SRSF1	TM020270.00	Zinc finger CCCH domain-containing protein 42	NA
16-GAGGGACRG	STREME-16	0.035	pm1_01:2332562|2332777	15.96	tp	0	down_stream	hnRNP,SF	SRSF1	TM040042.00	peptidyl prolyl cis-trans isomerase Cyclophilin, putative	NA
16-GAGGGACRG	STREME-16	0.035	pm1_01:2332396|2332577(+)	15.96	tp	0	down_stream	hnRNP,SF	HNRNPA1	TM011233.00	ribosome biogenesis	Nop4, putative
16-GAGGGACRG	STREME-16	0.035	pm1_01:2332396|2332577(+)	15.96	tp	0	down_stream	hnRNP,SF	HNRNPA1	TM011330.00	heterogeneous nuclear ribonucleoprotein HRP1	NA
16-GAGGGACRG	STREME-16	0.035	pm1_01:2332396|2332577(+)	15.96	tp	0	down_stream	hnRNP,SF	HNRNPA1	TM020270.00	Zinc finger CCCH domain-containing protein 42	NA
16-GAGGGACRG	STREME-16	0.035	pm1_01:2332396|2332577(+)	15.96	tp	0	down_stream	hnRNP,SF	HNRNPA1	TM030129.00	Polyadenylate-binding protein, cytoplasmic and nuclear	NA
16-GAGGGACRG	STREME-16	0.035	pm1_01:2332396|2332577(+)	15.96	tp	0	down_stream	hnRNP,SF	HNRNPA1	TM030359.00	transformer-SR ribonucleoprotein, putative	NA
16-GAGGGACRG	STREME-16	0.035	pm1_01:2332396|2332577(+)	15.96	tp	0	down_stream	hnRNP,SF	HNRNPA1	TM040414.00	RNP domain protein	NA
16-GAGGGACRG	STREME-16	0.035	pm1_01:2332396|2332577(+)	15.96	tp	0	down_stream	hnRNP,SF	HNRNPA1	TM040808.00	Eukaryotic translation initiation factor 3 subunit G	NA
16-GAGGGACRG	STREME-16	0.035	pm1_01:2332396|2332577(+)	15.96	tp	0	down_stream	hnRNP,SF	HNRNPA1	TM070473.00	glycine-rich RNA-binding protein, putative	NA
16-GAGGGACRG	STREME-16	0.035	pm1_01:2332396|2332577(+)	15.96	tp	0	down_stream	hnRNP,SF	HNRNPA1	TM070559.00	nucleolin protein Nsr1, putative	NA
16-GAGGGACRG	STREME-16	0.035	pm1_01:2332396|2332577(+)	15.96	tp	0	down_stream	hnRNP,SF	HNRNPA1	TM090167.00	pre-RNA splicing factor Slt11, putative	NA
16-GAGGGACRG	STREME-16	0.035	pm1_01:2332396|2332577(+)	15.96	tp	0	down_stream	hnRNP,SF	SRSF7	TM020270.00	Zinc finger CCCH domain-containing protein 42	NA
16-GAGGGACRG	STREME-16	0.035	pm1_01:2332396|2332577(+)	15.96	tp	0	down_stream	hnRNP,SF	SRSF7	TM040042.00	peptidyl prolyl cis-trans isomerase Cyclophilin, putative	NA
16-GAGGGACRG	STREME-16	0.035	pm1_01:2332396|2332577(+)	15.96	tp	0	down_stream	hnRNP,SF	HNRNPA1	TM011233.00	ribosome biogenesis	Nop4, putative
16-GAGGGACRG	STREME-16	0.035	pm1_01:2332396|2332577(+)	15.96	tp	0	down_stream	hnRNP,SF	HNRNPA1	TM011330.00	heterogeneous nuclear ribonucleoprotein HRP1	NA
16-GAGGGACRG	STREME-16	0.035	pm1_01:2332396|2332577(+)	15.96	tp	0	down_stream	hnRNP,SF	HNRNPA1	TM020270.00	Zinc finger CCCH domain-containing protein 42	NA
16-GAGGGACRG	STREME-16	0.035	pm1_01:2332396|2332577(+)	15.96	tp	0	down_stream	hnRNP,SF	HNRNPA1	TM030129.00	Polyadenylate-binding protein, cytoplasmic and nuclear	NA
16-GAGGGACRG	STREME-16	0.035	pm1_01:2332396|2332577(+)	15.96	tp	0	down_stream	hnRNP,SF	HNRNPA1	TM030359.00	transformer-SR ribonucleoprotein, putative	NA
16-GAGGGACRG	STREME-16	0.035	pm1_01:2332396|2332577(+)	15.96	tp	0	down_stream	hnRNP,SF	HNRNPA1	TM040414.00	RNP domain protein	NA
16-GAGGGACRG	STREME-16	0.035	pm1_01:2332396|2332577(+)	15.96	tp	0	down_stream	hnRNP,SF	HNRNPA1	TM040808.00	Eukaryotic translation initiation factor 3 subunit G	NA
16-GAGGGACRG	STREME-16	0.035	pm1_01:2332396|2332577(+)	15.96	tp	0	down_stream	hnRNP,SF	HNRNPA1	TM070473.00	glycine-rich RNA-binding protein, putative	NA
16-GAGGGACRG	STREME-16	0.035	pm1_01:2332396|2332577(+)	15.96	tp	0	down_stream	hnRNP,SF	HNRNPA1	TM070559.00	nucleolin protein Nsr1, putative	NA
16-GAGGGACRG	STREME-16	0.035	pm1_01:2332396|2332577(+)	15.96	tp	0	down_stream	hnRNP,SF	HNRNPA1	TM090167.00	pre-RNA splicing factor Slt11, putative	NA
16-GAGGGACRG	STREME-16	0.035	pm1_01:2332396|2332577(+)	15.96	tp	0	down_stream	hnRNP,SF	SRSF1	TM020256.00	RNA binding protein	NA
16-GAGGGACRG	STREME-16	0.035	pm1_01:2332396|2332577(+)	15.96	tp	0	down_stream	hnRNP,SF	SRSF1	TM020270.00	Zinc finger CCCH domain-containing protein 42	NA
16-GAGGGACRG	STREME-16	0.035	pm1_01:2332396|2332577(+)	15.96	tp	0	down_stream	hnRNP,SF	SRSF1	TM040042.00	peptidyl prolyl cis-trans isomerase Cyclophilin, putative	NA
16-GAGGGACRG	STREME-16	0.035	pm1_01:2332396|2332577(+)	15.96	tp	0	down_stream	hnRNP,SF	HNRNPA1L2	TM011233.00	ribosome biogenesis	Nop4, putative
16-GAGGGACRG	STREME-16	0.035	pm1_01:2332396|2332577(+)	15.96	tp	0	down_stream	hnRNP,SF	HNRNPA1L2	TM011330.00	heterogeneous nuclear ribonucleoprotein HRP1	NA
16-GAGGGACRG	STREME-16	0.035	pm1_01:2332396|2332577(+)	15.96	tp	0	down_stream	hnRNP,SF	HNRNPA1L2	TM020270.00	Zinc finger CCCH domain-containing protein 42	NA
16-GAGGGACRG	STREME-16	0.035	pm1_01:2332396|2332577(+)	15.96	tp	0	down_stream	hnRNP,SF	HNRNPA1L2	TM030359.00	transformer-SR ribonucleoprotein, putative	NA
16-GAGGGACRG	STREME-16	0.035	pm1_01:2332396|2332577(+)	15.96	tp	0	down_stream	hnRNP,SF	HNRNPA1L2	TM040414.00	RNP domain protein	NA
16-GAGGGACRG	STREME-16	0.035	pm1_01:2332396|2332577(+)	15.96	tp	0	down_stream	hnRNP,SF	HNRNPA1L2	TM040808.00	Eukaryotic translation initiation factor 3 subunit G	NA
16-GAGGGACRG	STREME-16	0.035	pm1_01:2332396|2332577(+)	15.96	tp	0	down_stream	hnRNP,SF	HNRNPA1L2	TM070473.00	glycine-rich RNA-binding protein, putative	NA
16-GAGGGACRG	STREME-16	0.035	pm1_01:2332396|2332577(+)	15.96	tp	0	down_stream	hnRNP,SF	HNRNPA1L2	TM070559.00	nucleolin protein Nsr1, putative	NA
16-GAGGGACRG	STREME-16	0.035	pm1_01:2332396|2332577(+)	15.96	tp	0	down_stream	hnRNP,SF	SRSF7	TM020270.00	Zinc finger CCCH domain-containing protein 42	NA
16-GAGGGACRG	STREME-16	0.035	pm1_01:2332396|2332577(+)	15.96	tp	0	down_stream	hnRNP,SF	SRSF7	TM040042.00	peptidyl prolyl cis-trans isomerase Cyclophilin, putative	NA
16-GAGGGACRG	STREME-16	0.035	pm1_01:2332396|2332577(+)	15.96	tp	0	down_stream	hnRNP,SF	HNRNPA1L2	TM011233.00	ribosome biogenesis	Nop4, putative
16-GAGGGACRG	STREME-16	0.035	pm1_01:2332396|2332577(+)	15.96	tp	0	down_stream	hnRNP,SF	HNRNPA1L2	TM011330.00	heterogeneous nuclear ribonucleoprotein HRP1	NA
16-GAGGGACRG	STREME-16	0.035	pm1_01:2332396|2332577(+)	15.96	tp	0	down_stream	hnRNP,SF	HNRNPA1L2	TM020270.00	Zinc finger CCCH domain-containing protein 42	NA
16-GAGGGACRG	STREME-16	0.035	pm1_01:2332396|2332577(+)	15.96	tp	0	down_stream	hnRNP,SF	HNRNPA1L2	TM030359.00	transformer-SR ribonucleoprotein, putative	NA
16-GAGGGACRG	STREME-16	0.035	pm1_01:2332396|2332577(+)	15.96	tp	0	down_stream	hnRNP,SF	HNRNPA1L2	TM040414.00	RNP domain protein	NA
16-GAGGGACRG	STREME-16	0.035	pm1_01:2332396|2332577(+)	15.96	tp	0	down_stream	hnRNP,SF	HNRNPA1L2	TM040808.00	Eukaryotic translation initiation factor 3 subunit G	NA
16-GAGGGACRG	STREME-16	0.035	pm1_01:2332396|2332577(+)	15.96	tp	0	down_stream	hnRNP,SF	HNRNPA1L2	TM070473.00	glycine-rich RNA-binding protein, putative	NA
16-GAGGGACRG	STREME-16	0.035	pm1_01:2332396|2332577(+)	15.96	tp	0	down_stream	hnRNP,SF	HNRNPA1L2	TM070559.00	nucleolin protein Nsr1, putative	NA
16-GAGGGACRG	STREME-16	0.035	pm1_01:2332396|2332577(+)	15.96	tp	0	down_stream	hnRNP,SF	SRSF1	TM020256.00	RNA binding protein	NA
16-GAGGGACRG	STREME-16	0.035	pm1_01:2332396|2332577(+)	15.96	tp	0	down_stream	hnRNP,SF	SRSF1	TM020270.00	Zinc finger CCCH domain-containing protein 42	NA
16-GAGGGACRG	STREME-16	0.035	pm1_01:2332396|2332577(+)	15.96	tp	0	down_stream	hnRNP,SF	SRSF1	TM040042.00	peptidyl prolyl cis-trans isomerase Cyclophilin, putative	NA
16-GAGGGACRG	STREME-16	0.035	pm1_01:2332396|2332577(+)	15.96	tp	0	down_stream	hnRNP,SF	HNRNPA2B1(HNRNPA1)	NA	NA	NA
16-GAGGGACRG	STREME-16	0.035	pm1_01:2332396|2332577(+)	15.96	tp	0	down_stream	hnRNP,SF	SRSF7	TM020270.00	Zinc finger CCCH domain-containing protein 42	NA
16-GAGGGACRG	STREME-16	0.035	pm1_01:2332396|2332577(+)	15.96	tp	0	down_stream	hnRNP,SF	SRSF7	TM040042.00	peptidyl prolyl cis-trans isomerase Cyclophilin, putative	NA
16-GAGGGACRG	STREME-16	0.035	pm1_01:2332396|2332577(+)	15.96	tp	0	down_stream	hnRNP,SF	HNRNPA2B1(HNRNPA1)	NA	NA	NA
16-GAGGGACRG	STREME-16	0.035	pm1_01:2332396|2332577(+)	15.96	tp	0	down_stream	hnRNP,SF	SRSF1	TM020256.00	RNA binding protein	NA
16-GAGGGACRG	STREME-16	0.035	pm1_01:2332396|2332577(+)	15.96	tp	0	down_stream	hnRNP,SF	SRSF1	TM020270.00	Zinc finger CCCH domain-containing protein 42	NA
16-GAGGGACRG	STREME-16	0.035	pm1_01:2332396|2332577(+)	15.96	tp	0	down_stream	hnRNP,SF	SRSF1	TM040042.00	peptidyl prolyl cis-trans isomerase Cyclophilin, putative	NA
16-GAGGGACRG	STREME-16	0.035	pm1_01:2332396|2332577(+)	15.96	tp	0	down_stream	hnRNP,SF	HNRNPH2	TM060428.00	conserved hypothetical protein	NA
16-GAGGGACRG	STREME-16	0.035	pm1_01:2332396|2332577(+)	15.96	tp	0	down_stream	hnRNP,SF	HNRNPH2	TM060430.00	nuclear and cytoplasmic polyadenylated RNA-binding protein pub1	NA
16-GAGGGACRG	STREME-16	0.035	pm1_01:2332396|2332577(+)	15.96	tp	0	down_stream	hnRNP,SF	SRSF7	TM020270.00	Zinc finger CCCH domain-containing protein 42	NA
16-GAGGGACRG	STREME-16	0.035	pm1_01:2332396|2332577(+)	15.96	tp	0	down_stream	hnRNP,SF	SRSF7	TM040042.00	peptidyl prolyl cis-trans isomerase Cyclophilin, putative	NA
16-GAGGGACRG	STREME-16	0.035	pm1_01:2332396|2332577(+)	15.96	tp	0	down_stream	hnRNP,SF	HNRNPH2	TM060428.00	conserved hypothetical protein	NA
16-GAGGGACRG	STREME-16	0.035	pm1_01:2332396|2332577(+)	15.96	tp	0	down_stream	hnRNP,SF	HNRNPH2	TM060430.00	nuclear and cytoplasmic polyadenylated RNA-binding protein pub1	NA
16-GAGGGACRG	STREME-16	0.035	pm1_01:2332396|2332577(+)	15.96	tp	0	down_stream	hnRNP,SF	SRSF1	TM020256.00	RNA binding protein	NA
16-GAGGGACRG	STREME-16	0.035	pm1_01:2332396|2332577(+)	15.96	tp	0	down_stream	hnRNP,SF	SRSF1	TM020270.00	Zinc finger CCCH domain-containing protein 42	NA
16-GAGGGACRG	STREME-16	0.035	pm1_01:2332396|2332577(+)	15.96	tp	0	down_stream	hnRNP,SF	SRSF1	TM040042.00	peptidyl prolyl cis-trans isomerase Cyclophilin, putative	NA
16-GAGGGACRG	STREME-16	0.035	pm1_01:2332562|2333579	15.96	tp	0	down_stream	hnRNP,SF	HNRNPA1	TM011233.00	ribosome biogenesis	Nop4, putative
16-GAGGGACRG	STREME-16	0.035	pm1_01:2332562|2333579	15.96	tp	0	down_stream	hnRNP,SF	HNRNPA1	TM011330.00	heterogeneous nuclear ribonucleoprotein HRP1	NA
16-GAGGGACRG	STREME-16	0.035	pm1_01:2332562|2333579	15.96	tp	0	down_stream	hnRNP,SF	HNRNPA1	TM020270.00	Zinc finger CCCH domain-containing protein 42	NA
16-GAGGGACRG	STREME-16	0.035	pm1_01:2332562|2333579	15.96	tp	0	down_stream	hnRNP,SF	HNRNPA1	TM030129.00	Polyadenylate-binding protein, cytoplasmic and nuclear	NA
16-GAGGGACRG	STREME-16	0.035	pm1_01:2332562|2333579	15.96	tp	0	down_stream	hnRNP,SF	HNRNPA1	TM030359.00	transformer-SR ribonucleoprotein, putative	NA
16-GAGGGACRG	STREME-16	0.035	pm1_01:2332562|2333579	15.96	tp	0	down_stream	hnRNP,SF	HNRNPA1	TM040414.00	RNP domain protein	NA
16-GAGGGACRG	STREME-16	0.035	pm1_01:2332562|2333579	15.96	tp	0	down_stream	hnRNP,SF	HNRNPA1	TM040808.00	Eukaryotic translation initiation factor 3 subunit G	NA
16-GAGGGACRG	STREME-16	0.035	pm1_01:2332562|2333579	15.96	tp	0	down_stream	hnRNP,SF	HNRNPA1	TM070473.00	glycine-rich RNA-binding protein, putative	NA
16-GAGGGACRG	STREME-16	0.035	pm1_01:2332562|2333579	15.96	tp	0	down_stream	hnRNP,SF	HNRNPA1	TM070559.00	nucleolin protein Nsr1, putative	NA
16-GAGGGACRG	STREME-16	0.035	pm1_01:2332562|2333579	15.96	tp	0	down_stream	hnRNP,SF	HNRNPA1	TM090167.00	pre-RNA splicing factor Slt11, putative	NA
16-GAGGGACRG	STREME-16	0.035	pm1_01:2332562|2333579	15.96	tp	0	down_stream	hnRNP,SF	SRSF7	TM020270.00	Zinc finger CCCH domain-containing protein 42	NA
16-GAGGGACRG	STREME-16	0.035	pm1_01:2332562|2333579	15.96	tp	0	down_stream	hnRNP,SF	SRSF7	TM040042.00	peptidyl prolyl cis-trans isomerase Cyclophilin, putative	NA
16-GAGGGACRG	STREME-16	0.035	pm1_01:2332562|2333579	15.96	tp	0	down_stream	hnRNP,SF	HNRNPA1	TM011233.00	ribosome biogenesis	Nop4, putative
16-GAGGGACRG	STREME-16	0.035	pm1_01:2332562|2333579	15.96	tp	0	down_stream	hnRNP,SF	HNRNPA1	TM011330.00	heterogeneous nuclear ribonucleoprotein HRP1	NA
16-GAGGGACRG	STREME-16	0.035	pm1_01:2332562|2333579	15.96	tp	0	down_stream	hnRNP,SF	HNRNPA1	TM020270.00	Zinc finger CCCH domain-containing protein 42	NA
16-GAGGGACRG	STREME-16	0.035	pm1_01:2332562|2333579	15.96	tp	0	down_stream	hnRNP,SF	HNRNPA1	TM030129.00	Polyadenylate-binding protein, cytoplasmic and nuclear	NA
16-GAGGGACRG	STREME-16	0.035	pm1_01:2332562|2333579	15.96	tp	0	down_stream	hnRNP,SF	HNRNPA1	TM030359.00	transformer-SR ribonucleoprotein, putative	NA
16-GAGGGACRG	STREME-16	0.035	pm1_01:2332562|2333579	15.96	tp	0	down_stream	hnRNP,SF	HNRNPA1	TM040414.00	RNP domain protein	NA
16-GAGGGACRG	STREME-16	0.035	pm1_01:2332562|2333579	15.96	tp	0	down_stream	hnRNP,SF	HNRNPA1	TM040808.00	Eukaryotic translation initiation factor 3 subunit G	NA
16-GAGGGACRG	STREME-16	0.035	pm1_01:2332562|2333579	15.96	tp	0	down_stream	hnRNP,SF	HNRNPA1	TM070473.00	glycine-rich RNA-binding protein, putative	NA
16-GAGGGACRG	STREME-16	0.035	pm1_01:2332562|2333579	15.96	tp	0	down_stream	hnRNP,SF	HNRNPA1	TM070559.00	nucleolin protein Nsr1, putative	NA
16-GAGGGACRG	STREME-16	0.035	pm1_01:2332562|2333579	15.96	tp	0	down_stream	hnRNP,SF	HNRNPA1	TM090167.00	pre-RNA splicing factor Slt11, putative	NA
16-GAGGGACRG	STREME-16	0.035	pm1_01:2332562|2333579	15.96	tp	0	down_stream	hnRNP,SF	SRSF1	TM020256.00	RNA binding protein	NA
16-GAGGGACRG	STREME-16	0.035	pm1_01:2332562|2333579	15.96	tp	0	down_stream	hnRNP,SF	SRSF1	TM020270.00	Zinc finger CCCH domain-containing protein 42	NA
16-GAGGGACRG	STREME-16	0.035	pm1_01:2332562|2333579	15.96	tp	0	down_stream	hnRNP,SF	SRSF1	TM040042.00	peptidyl prolyl cis-trans isomerase Cyclophilin, putative	NA
16-GAGGGACRG	STREME-16	0.035	pm1_01:2332562|2333579	15.96	tp	0	down_stream	hnRNP,SF	HNRNPA1L2	TM011233.00	ribosome biogenesis	Nop4, putative
16-GAGGGACRG	STREME-16	0.035	pm1_01:2332562|2333579	15.96	tp	0	down_stream	hnRNP,SF	HNRNPA1L2	TM011330.00	heterogeneous nuclear ribonucleoprotein HRP1	NA
16-GAGGGACRG	STREME-16	0.035	pm1_01:2332562|2333579	15.96	tp	0	down_stream	hnRNP,SF	HNRNPA1L2	TM020270.00	Zinc finger CCCH domain-containing protein 42	NA
16-GAGGGACRG	STREME-16	0.035	pm1_01:2332562|2333579	15.96	tp	0	down_stream	hnRNP,SF	HNRNPA1L2	TM030359.00	transformer-SR ribonucleoprotein, putative	NA
16-GAGGGACRG	STREME-16	0.035	pm1_01:2332562|2333579	15.96	tp	0	down_stream	hnRNP,SF	HNRNPA1L2	TM040414.00	RNP domain protein	NA
16-GAGGGACRG	STREME-16	0.035	pm1_01:2332562|2333579	15.96	tp	0	down_stream	hnRNP,SF	HNRNPA1L2	TM040808.00	Eukaryotic translation initiation factor 3 subunit G	NA
16-GAGGGACRG	STREME-16	0.035	pm1_01:2332562|2333579	15.96	tp	0	down_stream	hnRNP,SF	HNRNPA1L2	TM070473.00	glycine-rich RNA-binding protein, putative	NA
16-GAGGGACRG	STREME-16	0.035	pm1_01:2332562|2333579	15.96	tp	0	down_stream	hnRNP,SF	HNRNPA1L2	TM070559.00	nucleolin protein Nsr1, putative	NA
16-GAGGGACRG	STREME-16	0.035	pm1_01:2332562|2333579	15.96	tp	0	down_stream	hnRNP,SF	SRSF7	TM020270.00	Zinc finger CCCH domain-containing protein 42	NA
16-GAGGGACRG	STREME-16	0.035	pm1_01:2332562|2333579	15.96	tp	0	down_stream	hnRNP,SF	SRSF7	TM040042.00	peptidyl prolyl cis-trans isomerase Cyclophilin, putative	NA
16-GAGGGACRG	STREME-16	0.035	pm1_01:2332562|2333579	15.96	tp	0	down_stream	hnRNP,SF	HNRNPA1L2	TM011233.00	ribosome biogenesis	Nop4, putative
16-GAGGGACRG	STREME-16	0.035	pm1_01:2332562|2333579	15.96	tp	0	down_stream	hnRNP,SF	HNRNPA1L2	TM011330.00	heterogeneous nuclear ribonucleoprotein HRP1	NA
16-GAGGGACRG	STREME-16	0.035	pm1_01:2332562|2333579	15.96	tp	0	down_stream	hnRNP,SF	HNRNPA1L2	TM020270.00	Zinc finger CCCH domain-containing protein 42	NA
16-GAGGGACRG	STREME-16	0.035	pm1_01:2332562|2333579	15.96	tp	0	down_stream	hnRNP,SF	HNRNPA1L2	TM030359.00	transformer-SR ribonucleoprotein, putative	NA
16-GAGGGACRG	STREME-16	0.035	pm1_01:2332562|2333579	15.96	tp	0	down_stream	hnRNP,SF	HNRNPA1L2	TM040414.00	RNP domain protein	NA
16-GAGGGACRG	STREME-16	0.035	pm1_01:2332562|2333579	15.96	tp	0	down_stream	hnRNP,SF	HNRNPA1L2	TM040808.00	Eukaryotic translation initiation factor 3 subunit G	NA
16-GAGGGACRG	STREME-16	0.035	pm1_01:2332562|2333579	15.96	tp	0	down_stream	hnRNP,SF	HNRNPA1L2	TM070473.00	glycine-rich RNA-binding protein, putative	NA
16-GAGGGACRG	STREME-16	0.035	pm1_01:2332562|2333579	15.96	tp	0	down_stream	hnRNP,SF	HNRNPA1L2	TM070559.00	nucleolin protein Nsr1, putative	NA
16-GAGGGACRG	STREME-16	0.035	pm1_01:2332562|2333579	15.96	tp	0	down_stream	hnRNP,SF	SRSF1	TM020256.00	RNA binding protein	NA
16-GAGGGACRG	STREME-16	0.035	pm1_01:2332562|2333579	15.96	tp	0	down_stream	hnRNP,SF	SRSF1	TM020270.00	Zinc finger CCCH domain-containing protein 42	NA
16-GAGGGACRG	STREME-16	0.035	pm1_01:2332562|2333579	15.96	tp	0	down_stream	hnRNP,SF	SRSF1	TM040042.00	peptidyl prolyl cis-trans isomerase Cyclophilin, putative	NA
16-GAGGGACRG	STREME-16	0.035	pm1_01:2332562|2333579	15.96	tp	0	down_stream	hnRNP,SF	HNRNPA2B1(HNRNPA1)	NA	NA	NA
16-GAGGGACRG	STREME-16	0.035	pm1_01:2332562|2333579	15.96	tp	0	down_stream	hnRNP,SF	SRSF7	TM020270.00	Zinc finger CCCH domain-containing protein 42	NA
16-GAGGGACRG	STREME-16	0.035	pm1_01:2332562|2333579	15.96	tp	0	down_stream	hnRNP,SF	SRSF7	TM040042.00	peptidyl prolyl cis-trans isomerase Cyclophilin, putative	NA
16-GAGGGACRG	STREME-16	0.035	pm1_01:2332562|2333579	15.96	tp	0	down_stream	hnRNP,SF	HNRNPA2B1(HNRNPA1)	NA	NA	NA
16-GAGGGACRG	STREME-16	0.035	pm1_01:2332562|2333579	15.96	tp	0	down_stream	hnRNP,SF	SRSF1	TM020256.00	RNA binding protein	NA
16-GAGGGACRG	STREME-16	0.035	pm1_01:2332562|2333579	15.96	tp	0	down_stream	hnRNP,SF	SRSF1	TM020270.00	Zinc finger CCCH domain-containing protein 42	NA
16-GAGGGACRG	STREME-16	0.035	pm1_01:2332562|2333579	15.96	tp	0	down_stream	hnRNP,SF	SRSF1	TM040042.00	peptidyl prolyl cis-trans isomerase Cyclophilin, putative	NA
16-GAGGGACRG	STREME-16	0.035	pm1_01:2332562|2333579	15.96	tp	0	down_stream	hnRNP,SF	HNRNPH2	TM060428.00	conserved hypothetical protein	NA
16-GAGGGACRG	STREME-16	0.035	pm1_01:2332562|2333579	15.96	tp	0	down_stream	hnRNP,SF	HNRNPH2	TM060430.00	nuclear and cytoplasmic polyadenylated RNA-binding protein pub1	NA
16-GAGGGACRG	STREME-16	0.035	pm1_01:2332562|2333579	15.96	tp	0	down_stream	hnRNP,SF	SRSF7	TM020270.00	Zinc finger CCCH domain-containing protein 42	NA
16-GAGGGACRG	STREME-16	0.035	pm1_01:2332562|2333579	15.96	tp	0	down_stream	hnRNP,SF	SRSF7	TM040042.00	peptidyl prolyl cis-trans isomerase Cyclophilin, putative	NA
16-GAGGGACRG	STREME-16	0.035	pm1_01:2332562|2333579	15.96	tp	0	down_stream	hnRNP,SF	HNRNPH2	TM060428.00	conserved hypothetical protein	NA
16-GAGGGACRG	STREME-16	0.035	pm1_01:2332562|2333579	15.96	tp	0	down_stream	hnRNP,SF	HNRNPH2	TM060430.00	nuclear and cytoplasmic polyadenylated RNA-binding protein pub1	NA
16-GAGGGACRG	STREME-16	0.035	pm1_01:2332562|2333579	15.96	tp	0	down_stream	hnRNP,SF	SRSF1	TM020256.00	RNA binding protein	NA
16-GAGGGACRG	STREME-16	0.035	pm1_01:2332562|2333579	15.96	tp	0	down_stream	hnRNP,SF	SRSF1	TM020270.00	Zinc finger CCCH domain-containing protein 42	NA
16-GAGGGACRG	STREME-16	0.035	pm1_01:2332562|2333579	15.96	tp	0	down_stream	hnRNP,SF	SRSF1	TM040042.00	peptidyl prolyl cis-trans isomerase Cyclophilin, putative	NA
16-GAGGGACRG	STREME-16	0.035	pm1_01:2332562|2332756	15.96	tp	0	down_stream	hnRNP,SF	HNRNPA1	TM011233.00	ribosome biogenesis	Nop4, putative
16-GAGGGACRG	STREME-16	0.035	pm1_01:2332562|2332756	15.96	tp	0	down_stream	hnRNP,SF	HNRNPA1	TM011330.00	heterogeneous nuclear ribonucleoprotein HRP1	NA
16-GAGGGACRG	STREME-16	0.035	pm1_01:2332562|2332756	15.96	tp	0	down_stream	hnRNP,SF	HNRNPA1	TM020270.00	Zinc finger CCCH domain-containing protein 42	NA
16-GAGGGACRG	STREME-16	0.035	pm1_01:2332562|2332756	15.96	tp	0	down_stream	hnRNP,SF	HNRNPA1	TM030129.00	Polyadenylate-binding protein, cytoplasmic and nuclear	NA
16-GAGGGACRG	STREME-16	0.035	pm1_01:2332562|2332756	15.96	tp	0	down_stream	hnRNP,SF	HNRNPA1	TM030359.00	transformer-SR ribonucleoprotein, putative	NA
16-GAGGGACRG	STREME-16	0.035	pm1_01:2332562|2332756	15.96	tp	0	down_stream	hnRNP,SF	HNRNPA1	TM040414.00	RNP domain protein	NA
16-GAGGGACRG	STREME-16	0.035	pm1_01:2332562|2332756	15.96	tp	0	down_stream	hnRNP,SF	HNRNPA1	TM040808.00	Eukaryotic translation initiation factor 3 subunit G	NA
16-GAGGGACRG	STREME-16	0.035	pm1_01:2332562|2332756	15.96	tp	0	down_stream	hnRNP,SF	HNRNPA1	TM070473.00	glycine-rich RNA-binding protein, putative	NA
16-GAGGGACRG	STREME-16	0.035	pm1_01:2332562|2332756	15.96	tp	0	down_stream	hnRNP,SF	HNRNPA1	TM070559.00	nucleolin protein Nsr1, putative	NA
16-GAGGGACRG	STREME-16	0.035	pm1_01:2332562|2332756	15.96	tp	0	down_stream	hnRNP,SF	HNRNPA1	TM090167.00	pre-RNA splicing factor Slt11, putative	NA
16-GAGGGACRG	STREME-16	0.035	pm1_01:2332562|2332756	15.96	tp	0	down_stream	hnRNP,SF	SRSF7	TM020270.00	Zinc finger CCCH domain-containing protein 42	NA
16-GAGGGACRG	STREME-16	0.035	pm1_01:2332562|2332756	15.96	tp	0	down_stream	hnRNP,SF	SRSF7	TM040042.00	peptidyl prolyl cis-trans isomerase Cyclophilin, putative	NA
16-GAGGGACRG	STREME-16	0.035	pm1_01:2332562|2332756	15.96	tp	0	down_stream	hnRNP,SF	HNRNPA1	TM011233.00	ribosome biogenesis	Nop4, putative
16-GAGGGACRG	STREME-16	0.035	pm1_01:2332562|2332756	15.96	tp	0	down_stream	hnRNP,SF	HNRNPA1	TM011330.00	heterogeneous nuclear ribonucleoprotein HRP1	NA
16-GAGGGACRG	STREME-16	0.035	pm1_01:2332562|2332756	15.96	tp	0	down_stream	hnRNP,SF	HNRNPA1	TM020270.00	Zinc finger CCCH domain-containing protein 42	NA
16-GAGGGACRG	STREME-16	0.035	pm1_01:2332562|2332756	15.96	tp	0	down_stream	hnRNP,SF	HNRNPA1	TM030129.00	Polyadenylate-binding protein, cytoplasmic and nuclear	NA
16-GAGGGACRG	STREME-16	0.035	pm1_01:2332562|2332756	15.96	tp	0	down_stream	hnRNP,SF	HNRNPA1	TM030359.00	transformer-SR ribonucleoprotein, putative	NA
16-GAGGGACRG	STREME-16	0.035	pm1_01:2332562|2332756	15.96	tp	0	down_stream	hnRNP,SF	HNRNPA1	TM040414.00	RNP domain protein	NA
16-GAGGGACRG	STREME-16	0.035	pm1_01:2332562|2332756	15.96	tp	0	down_stream	hnRNP,SF	HNRNPA1	TM040808.00	Eukaryotic translation initiation factor 3 subunit G	NA
16-GAGGGACRG	STREME-16	0.035	pm1_01:2332562|2332756	15.96	tp	0	down_stream	hnRNP,SF	HNRNPA1	TM070473.00	glycine-rich RNA-binding protein, putative	NA
16-GAGGGACRG	STREME-16	0.035	pm1_01:2332562|2332756	15.96	tp	0	down_stream	hnRNP,SF	HNRNPA1	TM070559.00	nucleolin protein Nsr1, putative	NA
16-GAGGGACRG	STREME-16	0.035	pm1_01:2332562|2332756	15.96	tp	0	down_stream	hnRNP,SF	HNRNPA1	TM090167.00	pre-RNA splicing factor Slt11, putative	NA
16-GAGGGACRG	STREME-16	0.035	pm1_01:2332562|2332756	15.96	tp	0	down_stream	hnRNP,SF	SRSF1	TM020256.00	RNA binding protein	NA
16-GAGGGACRG	STREME-16	0.035	pm1_01:2332562|2332756	15.96	tp	0	down_stream	hnRNP,SF	SRSF1	TM020270.00	Zinc finger CCCH domain-containing protein 42	NA
16-GAGGGACRG	STREME-16	0.035	pm1_01:2332562|2332756	15.96	tp	0	down_stream	hnRNP,SF	SRSF1	TM040042.00	peptidyl prolyl cis-trans isomerase Cyclophilin, putative	NA
16-GAGGGACRG	STREME-16	0.035	pm1_01:2332562|2332756	15.96	tp	0	down_stream	hnRNP,SF	HNRNPA1L2	TM011233.00	ribosome biogenesis	Nop4, putative
16-GAGGGACRG	STREME-16	0.035	pm1_01:2332562|2332756	15.96	tp	0	down_stream	hnRNP,SF	HNRNPA1L2	TM011330.00	heterogeneous nuclear ribonucleoprotein HRP1	NA
16-GAGGGACRG	STREME-16	0.035	pm1_01:2332562|2332756	15.96	tp	0	down_stream	hnRNP,SF	HNRNPA1L2	TM020270.00	Zinc finger CCCH domain-containing protein 42	NA
16-GAGGGACRG	STREME-16	0.035	pm1_01:2332562|2332756	15.96	tp	0	down_stream	hnRNP,SF	HNRNPA1L2	TM030359.00	transformer-SR ribonucleoprotein, putative	NA
16-GAGGGACRG	STREME-16	0.035	pm1_01:2332562|2332756	15.96	tp	0	down_stream	hnRNP,SF	HNRNPA1L2	TM040414.00	RNP domain protein	NA
16-GAGGGACRG	STREME-16	0.035	pm1_01:2332562|2332756	15.96	tp	0	down_stream	hnRNP,SF	HNRNPA1L2	TM040808.00	Eukaryotic translation initiation factor 3 subunit G	NA
16-GAGGGACRG	STREME-16	0.035	pm1_01:2332562|2332756	15.96	tp	0	down_stream	hnRNP,SF	HNRNPA1L2	TM070473.00	glycine-rich RNA-binding protein, putative	NA
[truncated: 21,606 more rows]
