# Supplementary material for: Species-specific circular RNA circDS-1 enhances adaptive evolution in Talaromyces marneffei through regulation of dimorphic transition
Source: PLoS Genet. 2025 Mar 6;21(3):e1011482. doi: 10.1371/journal.pgen.1011482 (PMC11928065; doi:10.1371/journal.pgen.1011482)
Supplement: S3 Table — (XLSX) [file pgen.1011482.s010.xlsx]

## Sheet: Sheet1
circ_id	circ_type	circ_length	primer_type	product_length	primers
pm1_03:1822987|1823299	random	313	forword-F	134	CAGAATGCGGACTACACCTATG
			forword-R		TTCAGACATTGAGTGGCTAAGC
			reverse-F	144	AGCCTAAGACTCGATCAGCAAT
			reverse-R		CATAGGTGTAGTCCGCATTCTG
pm1_01:656471|656684	random	214	forword-F	157	ACTCGTATTGGTCTCACACTG
			forword-R		TCACATTCTGCTTCACAATCAC
			reverse-F	101	CAGTGTGAGACCAATACGAGTC
			reverse-R		CAGTGTGAGACCAATACGAGTC
pm1_07:670056|670785	random	735	forword-F	454	ACCTGTCCGCTCGTTCTAC
			forword-R		AGTGCCTTGCTGGATGTGA
			reverse-F	317	CCATCCGCTCCACGAACAT
			reverse-R		AGGCGTCGAGAAAGCATCTAA
pm1_05:1479670|1479912	random	243	forword-F	235	CCAATTCCCACGATTTCCACAA
			forword-R		TCAATCCCACGAGGCAAGTTA
			reverse-F	135	TTGCGACTTATACGACTCTGAA
			reverse-R		ATATGGACCCTTGAGTTGATGG
pm1_04:2099326|2099686	random	316	forword-F	312	AAGAGTGACGGCGAGGATG
			forword-R		AGTTGACGATGGCGAGGTT
			reverse-F	150	CGCCATCGTCAATCCTTCTC
			reverse-R		CATCCTCGCCGTCACTCTT
pm1_04:1410708|1410903	random	196	forword-F	106	GAAGATGGTCTGCTGCTTGTAG
			forword-R		CTGAACGCCAACTATCTCATGG
			reverse-F	71	CCATGAGATAGTTGGCGTTCA
			reverse-R		CTCTACCGAAATCCTGGATCAA
pm1_06:2365889|2366230	random	342	forword-F	251	AATCGCCGCTGTGATGGA
			forword-R		TGGCAGGCAAAGAGAAGGTA
			reverse-F	117	GCCTGCCATGCGATCAATT
			reverse-R		TCCATCACAGCGGCGATT
pm1_06:2185961|2186205	random	245	forword-F	189	GGCGATGGATAAGGAGTTGAAG
			forword-R		ACGAAGAAGGGAGATGGGTAAA
			reverse-F	120	CCATCTCCCTTCTTCGTTTCG
			reverse-R		TGTAGACCTTCGGCTTCCAA
pm1_02:1802621|1803616	random	996	forword-F	453	TCCGAGCCACTTGCGAAT
			forword-R		CCACAAGACCAAGGAGAACTG
			reverse-F	462	CCTAATGAGTTGCTAGGCGAAT
			reverse-R		GGAACGGCGGAGGAGTTAA
pm1_02:869646|869895	de1	249	forward-F	117	CTTACACTCTATTCGCCTGAGA
			forward-R		CGACTGATGAGCAAGACACT
			reverse-F	101	ACAATACCAACTCGAACGGAGA
			reverse-R		CAGGCGAATAGAGTGTAAGACC
			linear-F	129	GCCTCAACAATCCACCATCAA
			linear-R		TGTATGTGCTTCTCGTGTATCG
pm1_04:1410708|1410903	de2	195	forward-F	107	ACCTCGTCACCAATGGCTAC
			forward-R		GCGAATCTCGACTCGTTCTTG
			reverse-F	126	CGAGTCTATACAAGAACGAGTC
			reverse-R		CGAGGTAGTCCATAACGAGATA
			linear-F	142	GCTTACGCAACCTGGTCAAG
			linear-R		TTACCGTTGGAGGAGTGTTCAT
pm1_05:2741412|2741937	de3	525	forward-F	326	ACCACGCTATCTCGGAACAG
			forward-R		GGCAGTATTGCTCGCTTCATT
			reverse-F	113	AGCGAGCAATACTGCCGTA
			reverse-R		CAGCGATGTCACCCAGAGT
			linear-F	125	TGCTGCTCCTGTGCTTGT
			linear-R		CGAGGTGGGAGAGACTATATGG
pm1_10:108197|108600	de4	300	forward-F	178	ATTGCTGCCGTCGATGTCT
			forward-R		CCTTCTCCTGTGTTCCTGCTA
			reverse-F	101	TCTTGAAGCCACAGAATGTAGT
			reverse-R		GACGACCGAATCACAATCCT
			linear-F	124	CTGTCACAACATCAAGTGCTTT
			linear-R		CAGTCGTGTATCGGCTATGC
pm1_02:1328636|1328808	circDS-1	172	forward-F	122	GACTTCGGAAGGCTGGTTG
			forward-R		GCGTAGTGTGGTTCAAGTTATC
			reverse-F	114	GAGTGCTACGAGTACAGATAAC
			reverse-R		ACTGTTCAACCAGCCTTCC
			linear-F	132	CTCAATTACGCTCGGTGTCTAC
			linear-R		TACCAATGGCTAGGTCCTTGTT
TM070397.00	actin	cds2	actin-F-1	98	CCCAAGTCCAACAGAGAGAAG
			actin-R-1		AGCGTACAAGGACAAGA
